# Supplementary material for: Effects and mechanisms of 6-hydroxykaempferol 3,6-di-O-glucoside-7-O-glucuronide from Safflower on endothelial injury in vitro and on thrombosis in vivo
Source: Front Pharmacol. 2022 Sep 13;13:974216. doi: 10.3389/fphar.2022.974216 (PMC9541210; doi:10.3389/fphar.2022.974216)
Supplement: Supplementary file 1 [file Table1.XLS]

## Sheet: Front pharm 974216-sup-table 1
	Supplementary Table 1. Genes differentially expressed (DEGs) identified in HGG+OGD/R vs. OGD/R
	gene_id	HGG+OGD/R	OGD/R	log2FoldChange	pvalue	padj	gene_name	gene_description
	ENSG00000177606	7865.1	6507.68	0.272742	2.09683e-17	4.0752e-14	JUN	Jun proto-oncogene, AP-1 transcription factor subunit [Source:HGNC Symbol;Acc:HGNC:6204]
	ENSG00000164442	1506.63	2024.35	-0.425125	2.86784e-17	4.0752e-14	CITED2	Cbp/p300 interacting transactivator with Glu/Asp rich carboxy-terminal domain 2 [Source:HGNC Symbol;Acc:HGNC:1987]
	ENSG00000143624	384.923	687.93	-0.846117	1.30184e-13	1	INTS3	integrator complex subunit 3 [Source:HGNC Symbol;Acc:HGNC:26153]
	ENSG00000138675	5880.79	6830.05	-0.215656	2.87221e-13	2.72094e-10	FGF5	fibroblast growth factor 5 [Source:HGNC Symbol;Acc:HGNC:3683]
	ENSG00000144802	5139.5	6210.1	-0.271762	8.40072e-13	5.96871e-10	NFKBIZ	NFKB inhibitor zeta [Source:HGNC Symbol;Acc:HGNC:29805]
	novel.720	49.81	149.656	-1.56759	3.64763e-12	1	-	PF01370:NAD dependent epimerase/dehydratase family
	novel.66	3002.6	3656.69	-0.283736	4.22134e-11	2.39941e-08	-	-
	ENSG00000168209	1512.7	1144.05	0.403212	2.25191e-09	1	DDIT4	DNA damage inducible transcript 4 [Source:HGNC Symbol;Acc:HGNC:24944]
	ENSG00000174718	24961.8	22676.4	0.138442	2.62448e-08	1.24313e-05	RESF1	retroelement silencing factor 1 [Source:HGNC Symbol;Acc:HGNC:25559]
	ENSG00000141076	758.116	554.192	0.455893	1.69494e-07	1	UTP4	UTP4 small subunit processome component [Source:HGNC Symbol;Acc:HGNC:1983]
	ENSG00000139211	7879.03	8748.01	-0.150528	2.66934e-07	0.000108375	AMIGO2	adhesion molecule with Ig like domain 2 [Source:HGNC Symbol;Acc:HGNC:24073]
	ENSG00000275066	31.6963	94.4012	-1.5665	4.87156e-07	1	SYNRG	synergin gamma [Source:HGNC Symbol;Acc:HGNC:557]
	ENSG00000163660	3430.21	3902.85	-0.186214	7.38245e-07	0.00023888	CCNL1	cyclin L1 [Source:HGNC Symbol;Acc:HGNC:20569]
	ENSG00000145632	2327.47	2707.31	-0.218701	7.56481e-07	0.00023888	PLK2	polo like kinase 2 [Source:HGNC Symbol;Acc:HGNC:19699]
	novel.677	0.577968	28.4617	-5.50644	1.11132e-06	1	-	-
	ENSG00000173334	944.024	1203.8	-0.347288	1.55392e-06	1	TRIB1	tribbles pseudokinase 1 [Source:HGNC Symbol;Acc:HGNC:16891]
	ENSG00000134030	38.9374	117.549	-1.60055	1.64173e-06	1	CTIF	cap binding complex dependent translation initiation factor [Source:HGNC Symbol;Acc:HGNC:23925]
	ENSG00000089280	5608	6266.1	-0.159417	1.71683e-06	0.000487922	FUS	FUS RNA binding protein [Source:HGNC Symbol;Acc:HGNC:4010]
	ENSG00000099875	7511.4	6707.1	0.162874	2.16697e-06	0.000559867	MKNK2	MAP kinase interacting serine/threonine kinase 2 [Source:HGNC Symbol;Acc:HGNC:7111]
	ENSG00000124942	39926.4	36983.2	0.110447	2.46791e-06	0.000584484	AHNAK	AHNAK nucleoprotein [Source:HGNC Symbol;Acc:HGNC:347]
	ENSG00000112972	7073.64	7816.97	-0.14354	6.10451e-06	0.00133454	HMGCS1	3-hydroxy-3-methylglutaryl-CoA synthase 1 [Source:HGNC Symbol;Acc:HGNC:5007]
	novel.215	71.0291	143.841	-1.02733	1.39466e-05	1	-	PF05000:RNA polymerase Rpb1, domain 4|PF00623:RNA polymerase Rpb1, domain 2|PF04992:RNA polymerase Rpb1, domain 6|PF04998:RNA polymerase Rpb1, domain 5|PF04990:RNA polymerase Rpb1, domain 7|PF04983:RNA polymerase Rpb1, domain 3|PF04997:RNA polymerase Rpb1, domain 1
	ENSG00000225630	2166.02	2590.67	-0.257152	2.02739e-05	0.0041156	MTND2P28	MT-ND2 pseudogene 28 [Source:HGNC Symbol;Acc:HGNC:42129]
	ENSG00000118523	684.223	850.757	-0.31511	2.42844e-05	1	CCN2	cellular communication network factor 2 [Source:HGNC Symbol;Acc:HGNC:2500]
	ENSG00000185650	10934.4	9871.01	0.147404	2.60303e-05	0.00493188	ZFP36L1	ZFP36 ring finger protein like 1 [Source:HGNC Symbol;Acc:HGNC:1107]
	ENSG00000100906	2815.04	3219.74	-0.19253	2.99205e-05	0.00531463	NFKBIA	NFKB inhibitor alpha [Source:HGNC Symbol;Acc:HGNC:7797]
	ENSG00000174775	162.774	279.565	-0.784392	3.12234e-05	1	HRAS	HRas proto-oncogene, GTPase [Source:HGNC Symbol;Acc:HGNC:5173]
	novel.222	290.207	433.573	-0.585294	3.19313e-05	1	-	PF00069:Protein kinase domain|PF00433:Protein kinase C terminal domain
	ENSG00000111011	1838.37	2127.84	-0.210463	4.05015e-05	0.00672899	RSRC2	arginine and serine rich coiled-coil 2 [Source:HGNC Symbol;Acc:HGNC:30559]
	ENSG00000167460	15053.4	16155.7	-0.101842	4.26185e-05	0.00672899	TPM4	tropomyosin 4 [Source:HGNC Symbol;Acc:HGNC:12013]
	ENSG00000100938	153.568	25.961	2.56345	5.4306e-05	1	GMPR2	guanosine monophosphate reductase 2 [Source:HGNC Symbol;Acc:HGNC:4377]
	ENSG00000152256	503.148	643.703	-0.356172	5.6057e-05	1	PDK1	pyruvate dehydrogenase kinase 1 [Source:HGNC Symbol;Acc:HGNC:8809]
	novel.406	97.1905	182.14	-0.905646	5.94266e-05	1	-	PF00282:Pyridoxal-dependent decarboxylase conserved domain|PF14736:Protein N-terminal asparagine amidohydrolase
	ENSG00000141644	2559.3	2256.91	0.180339	6.40275e-05	0.00934042	MBD1	methyl-CpG binding domain protein 1 [Source:HGNC Symbol;Acc:HGNC:6916]
	ENSG00000062716	5629.86	5128.59	0.13435	6.57313e-05	0.00934042	VMP1	vacuole membrane protein 1 [Source:HGNC Symbol;Acc:HGNC:29559]
	ENSG00000286207	228.813	321.442	-0.488435	6.70006e-05	1	AC012443.2	novel transcript, antisense to FMNL2
	novel.352	16.9421	55.4268	-1.70723	6.973e-05	1	-	PF04130:Spc97 / Spc98 family
	ENSG00000264112	322.574	434.694	-0.42756	7.00408e-05	1	AC015813.1	novel transcript
	ENSG00000119125	12446.5	11583.3	0.103662	8.30992e-05	0.0112461	GDA	guanine deaminase [Source:HGNC Symbol;Acc:HGNC:4212]
	ENSG00000188229	12925.8	12003.3	0.106706	9.18605e-05	0.0118667	TUBB4B	tubulin beta 4B class IVb [Source:HGNC Symbol;Acc:HGNC:20771]
	novel.680	132.674	15.1244	3.12842	0.000111679	1	-	-
	ENSG00000176619	9884.64	9184.33	0.105494	0.000128075	0.0151648	LMNB2	lamin B2 [Source:HGNC Symbol;Acc:HGNC:6638]
	ENSG00000198763	23282.6	32067	-0.461794	0.000129453	0.0151648	MT-ND2	mitochondrially encoded NADH:ubiquinone oxidoreductase core subunit 2 [Source:HGNC Symbol;Acc:HGNC:7456]
	ENSG00000138670	167.831	246.6	-0.555135	0.000131747	1	RASGEF1B	RasGEF domain family member 1B [Source:HGNC Symbol;Acc:HGNC:24881]
	ENSG00000166986	5314.77	4838.1	0.134561	0.000133399	0.0151648	MARS	methionyl-tRNA synthetase [Source:HGNC Symbol;Acc:HGNC:6898]
	ENSG00000140416	2432.09	2716.56	-0.159113	0.000139476	0.0152458	TPM1	tropomyosin 1 [Source:HGNC Symbol;Acc:HGNC:12010]
	ENSG00000099804	1756.17	1514.75	0.214259	0.00015952	0.016791	CDC34	cell division cycle 34 [Source:HGNC Symbol;Acc:HGNC:1734]
	ENSG00000119632	130.765	8.78098	3.89802	0.000163364	1	IFI27L2	interferon alpha inducible protein 27 like 2 [Source:HGNC Symbol;Acc:HGNC:19753]
	ENSG00000164400	304.779	216.045	0.494105	0.00018313	1	CSF2	colony stimulating factor 2 [Source:HGNC Symbol;Acc:HGNC:2434]
	ENSG00000160679	2052.66	2324.58	-0.177801	0.000225097	0.0228474	CHTOP	chromatin target of PRMT1 [Source:HGNC Symbol;Acc:HGNC:24511]
	ENSG00000117616	964.221	792.836	0.279798	0.000231864	1	RSRP1	arginine and serine rich protein 1 [Source:HGNC Symbol;Acc:HGNC:25234]
	ENSG00000100813	4169.04	3778.25	0.14139	0.000237444	0.0232695	ACIN1	apoptotic chromatin condensation inducer 1 [Source:HGNC Symbol;Acc:HGNC:17066]
	ENSG00000115461	4701.61	5292.51	-0.169943	0.000250582	0.0237385	IGFBP5	insulin like growth factor binding protein 5 [Source:HGNC Symbol;Acc:HGNC:5474]
	ENSG00000090861	4459.21	4036.4	0.142344	0.000276886	0.0253842	AARS	alanyl-tRNA synthetase [Source:HGNC Symbol;Acc:HGNC:20]
	ENSG00000175265	1232.75	1450.66	-0.235533	0.000281998	1	GOLGA8A	golgin A8 family member A [Source:HGNC Symbol;Acc:HGNC:31972]
	ENSG00000065534	5338.08	5814.25	-0.122273	0.000307179	0.0272813	MYLK	myosin light chain kinase [Source:HGNC Symbol;Acc:HGNC:7590]
	ENSG00000188529	3469.21	3804.12	-0.13358	0.000316962	0.0272972	SRSF10	serine and arginine rich splicing factor 10 [Source:HGNC Symbol;Acc:HGNC:16713]
	ENSG00000278619	55.1887	19.0095	1.54663	0.000329356	1	MRM1	mitochondrial rRNA methyltransferase 1 [Source:HGNC Symbol;Acc:HGNC:26202]
	ENSG00000124193	2671.86	2965.51	-0.150177	0.000334046	0.0279223	SRSF6	serine and arginine rich splicing factor 6 [Source:HGNC Symbol;Acc:HGNC:10788]
	ENSG00000198625	761.782	906.086	-0.250449	0.000357357	1	MDM4	MDM4 regulator of p53 [Source:HGNC Symbol;Acc:HGNC:6974]
	ENSG00000128342	6793.9	6194.31	0.132905	0.000363232	0.0294944	LIF	LIF interleukin 6 family cytokine [Source:HGNC Symbol;Acc:HGNC:6596]
	novel.609	0.382281	74.8653	-7.77867	0.000385551	1	-	-
	ENSG00000141736	13690.3	12829.2	0.0934131	0.000402151	0.0317476	ERBB2	erb-b2 receptor tyrosine kinase 2 [Source:HGNC Symbol;Acc:HGNC:3430]
	ENSG00000085491	71.734	32.0876	1.17274	0.000409442	1	SLC25A24	solute carrier family 25 member 24 [Source:HGNC Symbol;Acc:HGNC:20662]
	ENSG00000178209	16159.4	14888.5	0.118152	0.000420003	0.0322608	PLEC	plectin [Source:HGNC Symbol;Acc:HGNC:9069]
	novel.511	109.591	58.8849	0.905091	0.000471136	1	-	PF12796:Ankyrin repeats (3 copies)|PF01412:Putative GTPase activating protein for Arf|PF00169:PH domain|PF16746:BAR domain of APPL family
	novel.439	31.885	6.36876	2.32021	0.000483695	1	-	PF02759:RUN domain
	ENSG00000139289	12852.2	11897.4	0.111417	0.000509215	0.0380839	PHLDA1	pleckstrin homology like domain family A member 1 [Source:HGNC Symbol;Acc:HGNC:8933]
	novel.398	320.903	214.47	0.579301	0.000533958	1	-	PF00005:ABC transporter|PF00664:ABC transporter transmembrane region
	ENSG00000127589	2749.78	2482.05	0.148122	0.000548096	0.0399408	TUBBP1	tubulin beta pseudogene 1 [Source:HGNC Symbol;Acc:HGNC:12414]
	ENSG00000198899	30163.6	39647.2	-0.394374	0.000599564	0.0425991	MT-ATP6	mitochondrially encoded ATP synthase membrane subunit 6 [Source:HGNC Symbol;Acc:HGNC:7414]
	novel.342	3.76211	23.5078	-2.63312	0.000604745	1	-	PF04969:CS domain|PF04968:CHORD|PF04253:Transferrin receptor-like dimerisation domain
	novel.649	172.145	57.38	1.58444	0.000619612	1	-	PF00129:Class I Histocompatibility antigen, domains alpha 1 and 2|PF07654:Immunoglobulin C1-set domain
	ENSG00000149591	1871.73	2100.38	-0.166367	0.000619963	0.042974	TAGLN	transgelin [Source:HGNC Symbol;Acc:HGNC:11553]
	ENSG00000100364	3358.58	3037.54	0.143873	0.000656123	0.0443977	KIAA0930	KIAA0930 [Source:HGNC Symbol;Acc:HGNC:1314]
	novel.112	8040.83	8741.62	-0.119679	0.000688225	0.0454869	-	PF02994:L1 transposable element RBD-like domain|PF17489:L1 transposable element trimerization domain|PF00552:Integrase DNA binding domain|PF00692:dUTPase|PF00077:Retroviral aspartyl protease|PF02093:Gag P30 core shell protein|PF03184:DDE superfamily endonuclease|PF00078:Reverse transcriptase (RNA-dependent DNA polymerase)|PF02022:Integrase Zinc binding domain|PF00665:Integrase core domain|PF06817…
	novel.10	366.015	472.716	-0.368393	0.000692789	1	-	PF17489:L1 transposable element trimerization domain|PF03372:Endonuclease/Exonuclease/phosphatase family|PF00078:Reverse transcriptase (RNA-dependent DNA polymerase)|PF17490:L1 transposable element dsRBD-like domain|PF02994:L1 transposable element RBD-like domain|PF08333:Protein of unknown function (DUF1725)
	novel.570	99.8416	170.735	-0.768346	0.000774176	1	-	PF02291:Transcription initiation factor IID, 31kD subunit|PF13238:AAA domain|PF03215:Rad17 cell cycle checkpoint protein
	ENSG00000156508	114518	119332	-0.059428	0.000801771	0.0501605	EEF1A1	eukaryotic translation elongation factor 1 alpha 1 [Source:HGNC Symbol;Acc:HGNC:3189]
	ENSG00000160789	8572.14	8047.47	0.0905766	0.000806829	0.0501605	LMNA	lamin A/C [Source:HGNC Symbol;Acc:HGNC:6636]
	ENSG00000243829	1762.3	1562.35	0.174526	0.000811887	0.0501605	AC011495.1	ribosomal protein S9 (RPS9) pseudogene
	novel.109	144.932	93.228	0.634321	0.000821273	1	-	PF00665:Integrase core domain|PF02337:Retroviral GAG p10 protein|PF00098:Zinc knuckle|PF14787:GAG-polyprotein viral zinc-finger|PF00607:gag gene protein p24 (core nucleocapsid protein)|PF00517:Retroviral envelope protein|PF08333:Protein of unknown function (DUF1725)|PF00552:Integrase DNA binding domain
	novel.232	89.4726	148.92	-0.737322	0.000842607	1	-	PF14968:Coiled coil protein 84|PF03939:Ribosomal protein L23, N-terminal domain
	ENSG00000275895	248.193	356.616	-0.522606	0.000867892	1	U2AF1L5	U2 small nuclear RNA auxiliary factor 1 like 5 [Source:HGNC Symbol;Acc:HGNC:51830]
	novel.399	16.9497	107.479	-2.66313	0.000905717	1	-	PF13620:Carboxypeptidase regulatory-like domain
	ENSG00000164211	4009.2	4361.74	-0.120599	0.00101736	0.0615179	STARD4	StAR related lipid transfer domain containing 4 [Source:HGNC Symbol;Acc:HGNC:18058]
	novel.613	31.2271	0	7.34076	0.00108946	1	-	-
	ENSG00000116560	5990.9	6436.41	-0.102422	0.0011208	0.0655652	SFPQ	splicing factor proline and glutamine rich [Source:HGNC Symbol;Acc:HGNC:10774]
	ENSG00000100201	13916.2	13230	0.0730107	0.00113043	0.0655652	DDX17	DEAD-box helicase 17 [Source:HGNC Symbol;Acc:HGNC:2740]
	novel.491	56.769	172.101	-1.60774	0.00116057	1	-	PF10197:N-terminal domain of CBF1 interacting co-repressor CIR|PF12542:Pre-mRNA splicing factor
	ENSG00000119421	956.86	817.799	0.225051	0.0012061	1	NDUFA8	NADH:ubiquinone oxidoreductase subunit A8 [Source:HGNC Symbol;Acc:HGNC:7692]
	ENSG00000154734	3900.33	4223.58	-0.114281	0.00126392	0.0718414	ADAMTS1	ADAM metallopeptidase with thrombospondin type 1 motif 1 [Source:HGNC Symbol;Acc:HGNC:217]
	ENSG00000198355	1634.96	1447.92	0.17599	0.00129219	0.0720082	PIM3	Pim-3 proto-oncogene, serine/threonine kinase [Source:HGNC Symbol;Acc:HGNC:19310]
	ENSG00000103495	1127.45	938.443	0.267282	0.00131479	1	MAZ	MYC associated zinc finger protein [Source:HGNC Symbol;Acc:HGNC:6914]
	novel.735	67.8616	32.6	1.06432	0.00133395	1	-	PF08017:Fibrinogen binding protein
	ENSG00000198727	16653.2	20563.4	-0.304187	0.00140765	0.0769333	MT-CYB	mitochondrially encoded cytochrome b [Source:HGNC Symbol;Acc:HGNC:7427]
	ENSG00000162104	1265.98	1100.56	0.201631	0.00143124	1	ADCY9	adenylate cyclase 9 [Source:HGNC Symbol;Acc:HGNC:240]
	ENSG00000178773	973.161	1126.44	-0.209994	0.0014349	1	CPNE7	copine 7 [Source:HGNC Symbol;Acc:HGNC:2320]
	ENSG00000172009	3119.47	2830.73	0.139013	0.00146555	0.0785869	AC006538.1	thimet oligopeptidase 1 [Source:NCBI gene;Acc:7064]
	ENSG00000153914	2252.41	2479.86	-0.138613	0.00149595	0.0787312	SREK1	splicing regulatory glutamic acid and lysine rich protein 1 [Source:HGNC Symbol;Acc:HGNC:17882]
	ENSG00000184557	763.838	904.272	-0.242174	0.00153075	1	SOCS3	suppressor of cytokine signaling 3 [Source:HGNC Symbol;Acc:HGNC:19391]
	ENSG00000131747	6571.91	6156.29	0.0938892	0.00157747	0.081512	TOP2A	DNA topoisomerase II alpha [Source:HGNC Symbol;Acc:HGNC:11989]
	ENSG00000103226	15.1769	46.2448	-1.59915	0.00159766	1	NOMO3	NODAL modulator 3 [Source:HGNC Symbol;Acc:HGNC:25242]
	ENSG00000122565	3393.15	3685.88	-0.118813	0.00164969	0.0837219	CBX3	chromobox 3 [Source:HGNC Symbol;Acc:HGNC:1553]
	ENSG00000127329	1290.07	1469.29	-0.185097	0.00166592	1	PTPRB	protein tyrosine phosphatase receptor type B [Source:HGNC Symbol;Acc:HGNC:9665]
	ENSG00000180229	1230.11	1067.92	0.204855	0.00169665	1	HERC2P3	hect domain and RLD 2 pseudogene 3 [Source:HGNC Symbol;Acc:HGNC:4871]
	ENSG00000116584	2868.49	2602.29	0.140603	0.00171667	0.0855927	ARHGEF2	Rho/Rac guanine nucleotide exchange factor 2 [Source:HGNC Symbol;Acc:HGNC:682]
	ENSG00000188092	77.2977	137.413	-0.826849	0.00176639	1	GPR89B	G protein-coupled receptor 89B [Source:HGNC Symbol;Acc:HGNC:13840]
	novel.450	52.0602	90.4846	-0.805678	0.00177095	1	-	PF00018:SH3 domain|PF07653:Variant SH3 domain
	ENSG00000101224	6174.8	5764.43	0.0982909	0.00178209	0.0873226	CDC25B	cell division cycle 25B [Source:HGNC Symbol;Acc:HGNC:1726]
	ENSG00000078401	1431.56	1626.19	-0.186298	0.00188498	1	EDN1	endothelin 1 [Source:HGNC Symbol;Acc:HGNC:3176]
	ENSG00000140694	189.421	124.811	0.593106	0.00194068	1	PARN	poly(A)-specific ribonuclease [Source:HGNC Symbol;Acc:HGNC:8609]
	ENSG00000101187	3441.91	3173.29	0.118075	0.00195413	0.0903715	SLCO4A1	solute carrier organic anion transporter family member 4A1 [Source:HGNC Symbol;Acc:HGNC:10953]
	ENSG00000186111	2548.6	2275.8	0.162395	0.0019547	0.0903715	PIP5K1C	phosphatidylinositol-4-phosphate 5-kinase type 1 gamma [Source:HGNC Symbol;Acc:HGNC:8996]
	ENSG00000131711	8732.79	8239.2	0.0838937	0.00196465	0.0903715	MAP1B	microtubule associated protein 1B [Source:HGNC Symbol;Acc:HGNC:6836]
	ENSG00000070961	9801.67	10470.3	-0.0946324	0.00197151	0.0903715	ATP2B1	ATPase plasma membrane Ca2+ transporting 1 [Source:HGNC Symbol;Acc:HGNC:814]
	ENSG00000160200	86.4289	136.358	-0.64875	0.00201402	1	CBS	cystathionine-beta-synthase [Source:HGNC Symbol;Acc:HGNC:1550]
	ENSG00000088826	495.625	397.741	0.316406	0.00202988	1	SMOX	spermine oxidase [Source:HGNC Symbol;Acc:HGNC:15862]
	ENSG00000204842	1629.23	1447.45	0.170271	0.00207346	0.0935362	ATXN2	ataxin 2 [Source:HGNC Symbol;Acc:HGNC:10555]
	ENSG00000100664	7831.04	8354.76	-0.0933963	0.0021172	0.0940169	EIF5	eukaryotic translation initiation factor 5 [Source:HGNC Symbol;Acc:HGNC:3299]
	ENSG00000185567	10648.2	9968.2	0.09486	0.00221321	0.0967325	AHNAK2	AHNAK nucleoprotein 2 [Source:HGNC Symbol;Acc:HGNC:20125]
	ENSG00000137955	1110.8	1277.93	-0.201573	0.00222493	1	RABGGTB	Rab geranylgeranyltransferase subunit beta [Source:HGNC Symbol;Acc:HGNC:9796]
	ENSG00000198712	48606.7	57914.2	-0.252722	0.00225933	0.0967325	MT-CO2	mitochondrially encoded cytochrome c oxidase II [Source:HGNC Symbol;Acc:HGNC:7421]
	ENSG00000173917	2642.63	2402.58	0.137535	0.00228046	0.0967325	HOXB2	homeobox B2 [Source:HGNC Symbol;Acc:HGNC:5113]
	ENSG00000146757	78.7191	122.409	-0.638078	0.00231007	1	ZNF92	zinc finger protein 92 [Source:HGNC Symbol;Acc:HGNC:13168]
	ENSG00000125520	1558.93	1376.81	0.177857	0.00238158	1	SLC2A4RG	SLC2A4 regulator [Source:HGNC Symbol;Acc:HGNC:15930]
	ENSG00000149968	2940.68	3308.22	-0.168366	0.00248134	0.0998702	MMP3	matrix metallopeptidase 3 [Source:HGNC Symbol;Acc:HGNC:7173]
	ENSG00000123416	9549	8971.26	0.0893796	0.00249077	0.0998702	TUBA1B	tubulin alpha 1b [Source:HGNC Symbol;Acc:HGNC:18809]
	ENSG00000241878	1625.75	1812.72	-0.157049	0.00249891	0.0998702	PISD	phosphatidylserine decarboxylase [Source:HGNC Symbol;Acc:HGNC:8999]
	ENSG00000167552	2843.77	2574.52	0.143925	0.00251586	0.0998702	TUBA1A	tubulin alpha 1a [Source:HGNC Symbol;Acc:HGNC:20766]
	ENSG00000265972	3380.94	3030.16	0.156614	0.00253014	0.0998702	TXNIP	thioredoxin interacting protein [Source:HGNC Symbol;Acc:HGNC:16952]
	ENSG00000132669	446.97	546.955	-0.288789	0.00253026	1	RIN2	Ras and Rab interactor 2 [Source:HGNC Symbol;Acc:HGNC:18750]
	ENSG00000103319	57.6355	24.3101	1.24506	0.00255726	1	EEF2K	eukaryotic elongation factor 2 kinase [Source:HGNC Symbol;Acc:HGNC:24615]
	ENSG00000134294	17784.4	18678.4	-0.0708462	0.00262455	0.102178	SLC38A2	solute carrier family 38 member 2 [Source:HGNC Symbol;Acc:HGNC:13448]
	ENSG00000156273	2489.08	2722.23	-0.128735	0.00274347	0.105364	BACH1	BTB domain and CNC homolog 1 [Source:HGNC Symbol;Acc:HGNC:935]
	ENSG00000215301	10599.2	11194.7	-0.0785068	0.00303074	0.114845	DDX3X	DEAD-box helicase 3 X-linked [Source:HGNC Symbol;Acc:HGNC:2745]
	ENSG00000101057	3111.64	2842.5	0.130915	0.00312632	0.116908	MYBL2	MYB proto-oncogene like 2 [Source:HGNC Symbol;Acc:HGNC:7548]
	ENSG00000101665	807.675	936.16	-0.211705	0.00320749	1	SMAD7	SMAD family member 7 [Source:HGNC Symbol;Acc:HGNC:6773]
	ENSG00000133858	1791.8	1597.03	0.165928	0.00321119	0.118522	ZFC3H1	zinc finger C3H1-type containing [Source:HGNC Symbol;Acc:HGNC:28328]
	ENSG00000226210	51.551	23.5969	1.14476	0.00325437	1	WASH8P	WAS protein family homolog 8, pseudogene [Source:HGNC Symbol;Acc:HGNC:53913]
	ENSG00000128567	12109	12715.6	-0.0705157	0.00330222	0.118836	PODXL	podocalyxin like [Source:HGNC Symbol;Acc:HGNC:9171]
	ENSG00000109971	41587	43817.2	-0.0752163	0.00330332	0.118836	HSPA8	heat shock protein family A (Hsp70) member 8 [Source:HGNC Symbol;Acc:HGNC:5241]
	ENSG00000102580	1410.57	1575.78	-0.159203	0.0033888	1	DNAJC3	DnaJ heat shock protein family (Hsp40) member C3 [Source:HGNC Symbol;Acc:HGNC:9439]
	ENSG00000177731	390.642	154.913	1.33444	0.00343623	1	FLII	FLII actin remodeling protein [Source:HGNC Symbol;Acc:HGNC:3750]
	ENSG00000127824	972.638	848.367	0.198833	0.00398668	1	TUBA4A	tubulin alpha 4a [Source:HGNC Symbol;Acc:HGNC:12407]
	ENSG00000182095	2826.59	2577.3	0.132449	0.00399336	0.140922	TNRC18	trinucleotide repeat containing 18 [Source:HGNC Symbol;Acc:HGNC:11962]
	ENSG00000198952	4588.13	4272.35	0.102721	0.00401642	0.140922	SMG5	SMG5 nonsense mediated mRNA decay factor [Source:HGNC Symbol;Acc:HGNC:24644]
	ENSG00000173451	75.6003	43.0645	0.805728	0.00408207	1	THAP2	THAP domain containing 2 [Source:HGNC Symbol;Acc:HGNC:20854]
	ENSG00000112584	48.7274	6.35738	2.94531	0.00418935	1	FAM120B	family with sequence similarity 120B [Source:HGNC Symbol;Acc:HGNC:21109]
	ENSG00000137076	22774.6	21776.4	0.0645615	0.00421415	0.146056	TLN1	talin 1 [Source:HGNC Symbol;Acc:HGNC:11845]
	ENSG00000278771	123.886	76.1001	0.705862	0.00429469	1	RN7SL3	RNA component of signal recognition particle 7SL3 [Source:HGNC Symbol;Acc:HGNC:23135]
	ENSG00000198618	516.196	406.91	0.337667	0.00432784	1	PPIAP22	peptidylprolyl isomerase A pseudogene 22 [Source:HGNC Symbol;Acc:HGNC:17236]
	ENSG00000248905	291.822	366.901	-0.329004	0.00439888	1	FMN1	formin 1 [Source:HGNC Symbol;Acc:HGNC:3768]
	ENSG00000148926	1662.41	1851.74	-0.15437	0.00440738	0.150913	ADM	adrenomedullin [Source:HGNC Symbol;Acc:HGNC:259]
	novel.588	4.52616	20.2071	-2.1349	0.00441962	1	-	PF14580:Leucine-rich repeat
	ENSG00000254166	2436.42	2707.09	-0.150099	0.00450092	0.15183	CASC19	cancer susceptibility 19 [Source:HGNC Symbol;Acc:HGNC:49476]
	ENSG00000106366	1725.45	1928.79	-0.159862	0.00457445	0.15183	SERPINE1	serpin family E member 1 [Source:HGNC Symbol;Acc:HGNC:8583]
	ENSG00000179562	817.304	703.721	0.21544	0.00458032	1	GCC1	GRIP and coiled-coil domain containing 1 [Source:HGNC Symbol;Acc:HGNC:19095]
	ENSG00000147872	1752.78	1931.39	-0.138996	0.00459443	0.15183	PLIN2	perilipin 2 [Source:HGNC Symbol;Acc:HGNC:248]
	novel.417	21.2013	48.2315	-1.17816	0.00464958	1	-	PF03656:Pam16
	ENSG00000182944	6995.36	7420.33	-0.0842007	0.00471404	0.153296	EWSR1	EWS RNA binding protein 1 [Source:HGNC Symbol;Acc:HGNC:3508]
	ENSG00000101294	10623.6	11173.8	-0.0724107	0.00474668	0.153296	HM13	histocompatibility minor 13 [Source:HGNC Symbol;Acc:HGNC:16435]
	ENSG00000114857	1669.86	1863.59	-0.156339	0.00480857	0.15355	NKTR	natural killer cell triggering receptor [Source:HGNC Symbol;Acc:HGNC:7833]
	ENSG00000109079	1185.13	1047.84	0.176735	0.00483359	1	TNFAIP1	TNF alpha induced protein 1 [Source:HGNC Symbol;Acc:HGNC:11894]
	ENSG00000198105	598.124	494.462	0.27112	0.00490389	1	ZNF248	zinc finger protein 248 [Source:HGNC Symbol;Acc:HGNC:13041]
	ENSG00000167604	113.636	161.434	-0.499356	0.00495823	1	NFKBID	NFKB inhibitor delta [Source:HGNC Symbol;Acc:HGNC:15671]
	ENSG00000179218	17969.5	18929.1	-0.0748897	0.0050056	0.155449	CALR	calreticulin [Source:HGNC Symbol;Acc:HGNC:1455]
	ENSG00000142871	2218.2	2453.08	-0.147376	0.00501421	0.155449	CCN1	cellular communication network factor 1 [Source:HGNC Symbol;Acc:HGNC:2654]
	ENSG00000068120	2819.6	2579.29	0.126741	0.00503211	0.155449	COASY	Coenzyme A synthase [Source:HGNC Symbol;Acc:HGNC:29932]
	ENSG00000133393	51.6916	20.3603	1.35087	0.00512629	1	FOPNL	FGFR1OP N-terminal like [Source:HGNC Symbol;Acc:HGNC:26435]
	ENSG00000234948	4.79164	0	4.63436	0.00539934	1	LINC01524	long intergenic non-protein coding RNA 1524 [Source:HGNC Symbol;Acc:HGNC:51228]
	novel.601	5.01564	0	4.72139	0.00542709	1	-	PF08264:Anticodon-binding domain of tRNA
	ENSG00000122257	1634.14	1806.19	-0.144248	0.00553756	0.169223	RBBP6	RB binding protein 6, ubiquitin ligase [Source:HGNC Symbol;Acc:HGNC:9889]
	ENSG00000161011	462.111	1496.64	-1.69547	0.00563856	1	SQSTM1	sequestosome 1 [Source:HGNC Symbol;Acc:HGNC:11280]
	ENSG00000196182	1001.39	875.269	0.193085	0.00575335	1	STK40	serine/threonine kinase 40 [Source:HGNC Symbol;Acc:HGNC:21373]
	ENSG00000185950	1579.96	1779.78	-0.170428	0.00580813	0.174969	IRS2	insulin receptor substrate 2 [Source:HGNC Symbol;Acc:HGNC:6126]
	ENSG00000117724	3467.29	3206.69	0.112615	0.00584873	0.174969	CENPF	centromere protein F [Source:HGNC Symbol;Acc:HGNC:1857]
	ENSG00000228060	30.4443	56.7998	-0.89247	0.00597833	1	PABPC4-AS1	PABPC4 antisense RNA 1 [Source:HGNC Symbol;Acc:HGNC:40424]
	ENSG00000136696	303.706	376.217	-0.306876	0.00635616	1	IL36B	interleukin 36 beta [Source:HGNC Symbol;Acc:HGNC:15564]
	ENSG00000168575	1169.61	1315.26	-0.168148	0.00641813	1	SLC20A2	solute carrier family 20 member 2 [Source:HGNC Symbol;Acc:HGNC:10947]
	ENSG00000268964	2652.81	2874.06	-0.115224	0.00645166	0.190429	ERVV-2	endogenous retrovirus group V member 2, envelope [Source:HGNC Symbol;Acc:HGNC:39051]
	ENSG00000179604	2870.1	2637.05	0.121422	0.0064995	0.190429	CDC42EP4	CDC42 effector protein 4 [Source:HGNC Symbol;Acc:HGNC:17147]
	ENSG00000171681	664.26	768.593	-0.212662	0.00683911	1	ATF7IP	activating transcription factor 7 interacting protein [Source:HGNC Symbol;Acc:HGNC:20092]
	novel.106	111.776	157.551	-0.489249	0.00692863	1	-	-
	ENSG00000219507	283.541	216.185	0.386343	0.00708437	1	FTH1P8	ferritin heavy chain 1 pseudogene 8 [Source:HGNC Symbol;Acc:HGNC:3995]
	ENSG00000118503	3854.94	4209.79	-0.125537	0.00718164	0.206664	TNFAIP3	TNF alpha induced protein 3 [Source:HGNC Symbol;Acc:HGNC:11896]
	ENSG00000108654	16049.4	16730.3	-0.0604089	0.00719905	0.206664	DDX5	DEAD-box helicase 5 [Source:HGNC Symbol;Acc:HGNC:2746]
	ENSG00000145476	357.249	432.045	-0.272719	0.00735255	1	CYP4V2	cytochrome P450 family 4 subfamily V member 2 [Source:HGNC Symbol;Acc:HGNC:23198]
	ENSG00000115756	1134.07	1003.34	0.179716	0.00737822	1	HPCAL1	hippocalcin like 1 [Source:HGNC Symbol;Acc:HGNC:5145]
	ENSG00000052802	13795.4	14438.3	-0.0654604	0.00740872	0.209904	MSMO1	methylsterol monooxygenase 1 [Source:HGNC Symbol;Acc:HGNC:10545]
	ENSG00000150991	18044.8	18801.3	-0.059118	0.00745963	0.209904	UBC	ubiquitin C [Source:HGNC Symbol;Acc:HGNC:12468]
	ENSG00000272910	0.67607	7.65121	-3.57978	0.00749048	1	AC090425.2	novel transcript, antisense to ACTL6A
	ENSG00000123485	852.358	741.147	0.199437	0.00754609	1	HJURP	Holliday junction recognition protein [Source:HGNC Symbol;Acc:HGNC:25444]
	ENSG00000228363	34.2337	59.3854	-0.794751	0.00765392	1	AC015971.1	novel transcript
	ENSG00000168938	625.291	726.68	-0.217889	0.00769988	1	PPIC	peptidylprolyl isomerase C [Source:HGNC Symbol;Acc:HGNC:9256]
	ENSG00000175197	524.163	438.465	0.254867	0.00781874	1	DDIT3	DNA damage inducible transcript 3 [Source:HGNC Symbol;Acc:HGNC:2726]
	novel.370	2.97885	13.239	-2.20002	0.00783539	1	-	-
	novel.517	56.012	24.3566	1.2135	0.00797566	1	-	PF04636:PA26 p53-induced protein (sestrin)
	ENSG00000268350	14.6186	36.8369	-1.33391	0.00802693	1	FAM156A	family with sequence similarity 156 member A [Source:HGNC Symbol;Acc:HGNC:30114]
	ENSG00000167004	6249.49	6604.98	-0.0800747	0.00814361	0.222598	PDIA3	protein disulfide isomerase family A member 3 [Source:HGNC Symbol;Acc:HGNC:4606]
	ENSG00000163874	3298.29	3601.76	-0.126363	0.00817688	0.222598	ZC3H12A	zinc finger CCCH-type containing 12A [Source:HGNC Symbol;Acc:HGNC:26259]
	ENSG00000210144	358.614	435.196	-0.275342	0.0081783	1	MT-TY	mitochondrially encoded tRNA-Tyr (UAU/C) [Source:HGNC Symbol;Acc:HGNC:7502]
	ENSG00000144224	3487.65	3736.59	-0.0994601	0.00822366	0.222598	UBXN4	UBX domain protein 4 [Source:HGNC Symbol;Acc:HGNC:14860]
	ENSG00000162522	2480.18	2288.54	0.115671	0.00822408	0.222598	KIAA1522	KIAA1522 [Source:HGNC Symbol;Acc:HGNC:29301]
	ENSG00000287966	9.47556	1.39734	2.76314	0.00823098	1	AL590062.1	novel transcript
	ENSG00000181634	233.616	303.928	-0.374086	0.00824103	1	TNFSF15	TNF superfamily member 15 [Source:HGNC Symbol;Acc:HGNC:11931]
	ENSG00000072840	1321.88	1176.73	0.166962	0.00825496	1	EVC	EvC ciliary complex subunit 1 [Source:HGNC Symbol;Acc:HGNC:3497]
	ENSG00000115053	14594	15362.8	-0.0740185	0.00834957	0.223863	NCL	nucleolin [Source:HGNC Symbol;Acc:HGNC:7667]
	ENSG00000181873	417.386	498.481	-0.254396	0.00839979	1	IBA57	iron-sulfur cluster assembly factor IBA57 [Source:HGNC Symbol;Acc:HGNC:27302]
	ENSG00000126368	326.97	398.446	-0.289169	0.00847494	1	NR1D1	nuclear receptor subfamily 1 group D member 1 [Source:HGNC Symbol;Acc:HGNC:7962]
	ENSG00000088325	2963.51	2749.9	0.106992	0.00850098	0.224549	TPX2	TPX2 microtubule nucleation factor [Source:HGNC Symbol;Acc:HGNC:1249]
	ENSG00000029363	2924.65	3156.21	-0.109686	0.00853317	0.224549	BCLAF1	BCL2 associated transcription factor 1 [Source:HGNC Symbol;Acc:HGNC:16863]
	ENSG00000117691	971.216	851.7	0.19223	0.00860441	1	NENF	neudesin neurotrophic factor [Source:HGNC Symbol;Acc:HGNC:30384]
	ENSG00000130717	1340.8	1198.76	0.161484	0.00861793	1	UCK1	uridine-cytidine kinase 1 [Source:HGNC Symbol;Acc:HGNC:14859]
	ENSG00000109084	3542.56	3789.56	-0.0972099	0.00868126	0.22635	TMEM97	transmembrane protein 97 [Source:HGNC Symbol;Acc:HGNC:28106]
	ENSG00000144642	72.5344	106.922	-0.557551	0.00871917	1	RBMS3	RNA binding motif single stranded interacting protein 3 [Source:HGNC Symbol;Acc:HGNC:13427]
	ENSG00000149503	2112.12	1912.43	0.142823	0.00885324	0.228735	INCENP	inner centromere protein [Source:HGNC Symbol;Acc:HGNC:6058]
	ENSG00000278869	6.22266	0.350371	4.04192	0.00894539	1	BX539320.1	novel transcript
	ENSG00000183530	918.684	806.779	0.186977	0.00896045	1	PRR14L	proline rich 14 like [Source:HGNC Symbol;Acc:HGNC:28738]
	ENSG00000153406	106.479	28.8737	1.88104	0.00910201	1	NMRAL1	NmrA like redox sensor 1 [Source:HGNC Symbol;Acc:HGNC:24987]
	ENSG00000130164	9023.7	9461.64	-0.0687112	0.0092707	0.236505	LDLR	low density lipoprotein receptor [Source:HGNC Symbol;Acc:HGNC:6547]
	ENSG00000173726	4539.55	4846.35	-0.095136	0.00932038	0.236505	TOMM20	translocase of outer mitochondrial membrane 20 [Source:HGNC Symbol;Acc:HGNC:20947]
	ENSG00000218175	111.781	74.5678	0.578306	0.00932631	1	AC016739.1	ribosomal protein, large, P1 (RPLP1) pseudogene
	novel.506	113.806	78.7344	0.530929	0.00937142	1	-	PF10568:Outer mitochondrial membrane transport complex protein|PF02055:Glycosyl hydrolase family 30 TIM-barrel domain|PF17189:Glycosyl hydrolase family 30 beta sandwich domain|PF17171:Glutathione S-transferase, C-terminal domain
	ENSG00000110400	1049	928.26	0.175434	0.0094689	1	NECTIN1	nectin cell adhesion molecule 1 [Source:HGNC Symbol;Acc:HGNC:9706]
	ENSG00000176087	2426.33	2240.97	0.114906	0.00968227	0.243513	SLC35A4	solute carrier family 35 member A4 [Source:HGNC Symbol;Acc:HGNC:20753]
	ENSG00000136244	391.797	469.096	-0.258431	0.009908	1	IL6	interleukin 6 [Source:HGNC Symbol;Acc:HGNC:6018]

## Sheet: Front pharm 974216-sup-table 2
	Supplementary Table 2. Gene Ontology (GO) function of DEGs with significant differential in HGG+OGD/R vs. OGD/R
	Category	GOID	Description	GeneRatio	BgRatio	pvalue	padj	geneID	geneName	Count
	CC	GO:0016607	nuclear speck	18/178	376/15078	5.03e-07	0.000177575	ENSG00000144802/ENSG00000163660/ENSG00000141644/ENSG00000099804/ENSG00000160679/ENSG00000100813/ENSG00000188529/ENSG00000124193/ENSG00000160789/ENSG00000275895/ENSG00000116560/ENSG00000100201/ENSG00000153914/ENSG00000173917/ENSG00000125520/ENSG00000215301/ENSG00000122257/ENSG00000029363	NFKBIZ/CCNL1/MBD1/CDC34/CHTOP/ACIN1/SRSF10/SRSF6/LMNA/U2AF1L5/SFPQ/DDX17/SREK1/HOXB2/SLC2A4RG/DDX3X/RBBP6/BCLAF1	18
	BP	GO:0034248	regulation of cellular amide metabolic process	19/180	405/14453	7.26e-07	0.00233803	ENSG00000134030/ENSG00000099875/ENSG00000185650/ENSG00000152256/ENSG00000115461/ENSG00000090861/ENSG00000141736/ENSG00000156508/ENSG00000204842/ENSG00000100664/ENSG00000215301/ENSG00000102580/ENSG00000179218/ENSG00000142871/ENSG00000163874/ENSG00000115053/ENSG00000144642/ENSG00000176087/ENSG00000136244	CTIF/MKNK2/ZFP36L1/PDK1/IGFBP5/AARS/ERBB2/EEF1A1/ATXN2/EIF5/DDX3X/DNAJC3/CALR/CCN1/ZC3H12A/NCL/RBMS3/SLC35A4/IL6	19
	BP	GO:0072539	T-helper 17 cell differentiation	5/180	19/14453	2.86e-06	0.00405267	ENSG00000144802/ENSG00000101665/ENSG00000167604/ENSG00000163874/ENSG00000136244	NFKBIZ/SMAD7/NFKBID/ZC3H12A/IL6	5
	BP	GO:0072538	T-helper 17 type immune response	5/180	20/14453	3.78e-06	0.00405267	ENSG00000144802/ENSG00000101665/ENSG00000167604/ENSG00000163874/ENSG00000136244	NFKBIZ/SMAD7/NFKBID/ZC3H12A/IL6	5
	BP	GO:0007568	aging	14/180	268/14453	6.66e-06	0.00528787	ENSG00000177606/ENSG00000164442/ENSG00000145632/ENSG00000118523/ENSG00000174775/ENSG00000141644/ENSG00000115461/ENSG00000198899/ENSG00000160789/ENSG00000078401/ENSG00000070961/ENSG00000148926/ENSG00000106366/ENSG00000179218	JUN/CITED2/PLK2/CCN2/HRAS/MBD1/IGFBP5/MT-ATP6/LMNA/EDN1/ATP2B1/ADM/SERPINE1/CALR	14
	BP	GO:0006417	regulation of translation	16/180	351/14453	8.21e-06	0.00528787	ENSG00000134030/ENSG00000099875/ENSG00000185650/ENSG00000115461/ENSG00000090861/ENSG00000141736/ENSG00000204842/ENSG00000100664/ENSG00000215301/ENSG00000102580/ENSG00000179218/ENSG00000163874/ENSG00000115053/ENSG00000144642/ENSG00000176087/ENSG00000136244	CTIF/MKNK2/ZFP36L1/IGFBP5/AARS/ERBB2/ATXN2/EIF5/DDX3X/DNAJC3/CALR/ZC3H12A/NCL/RBMS3/SLC35A4/IL6	16
	BP	GO:0060712	spongiotrophoblast layer development	4/180	12/14453	1.07e-05	0.00571738	ENSG00000185650/ENSG00000128342/ENSG00000184557/ENSG00000148926	ZFP36L1/LIF/SOCS3/ADM	4
	BP	GO:1901652	response to peptide	18/180	451/14453	1.36e-05	0.0062743	ENSG00000118523/ENSG00000185650/ENSG00000100906/ENSG00000166986/ENSG00000115461/ENSG00000124193/ENSG00000198727/ENSG00000162104/ENSG00000184557/ENSG00000116584/ENSG00000078401/ENSG00000131711/ENSG00000070961/ENSG00000149968/ENSG00000103319/ENSG00000148926/ENSG00000185950/ENSG00000118503	CCN2/ZFP36L1/NFKBIA/MARS/IGFBP5/SRSF6/MT-CYB/ADCY9/SOCS3/ARHGEF2/EDN1/MAP1B/ATP2B1/MMP3/EEF2K/ADM/IRS2/TNFAIP3	18
	BP	GO:0048710	regulation of astrocyte differentiation	5/180	27/14453	1.83e-05	0.00737318	ENSG00000141644/ENSG00000128342/ENSG00000126368/ENSG00000130164/ENSG00000136244	MBD1/LIF/NR1D1/LDLR/IL6	5
	MF	GO:0031625	ubiquitin protein ligase binding	13/181	277/14901	3.42e-05	0.00759467	ENSG00000177606/ENSG00000173334/ENSG00000100906/ENSG00000160200/ENSG00000123416/ENSG00000265972/ENSG00000101665/ENSG00000109971/ENSG00000198952/ENSG00000101294/ENSG00000179218/ENSG00000161011/ENSG00000150991	JUN/TRIB1/NFKBIA/CBS/TUBA1B/TXNIP/SMAD7/HSPA8/SMG5/HM13/CALR/SQSTM1/UBC	13
	MF	GO:0005200	structural constituent of cytoskeleton	7/181	77/14901	4.08e-05	0.00759467	ENSG00000188229/ENSG00000140416/ENSG00000178209/ENSG00000123416/ENSG00000167552/ENSG00000127824/ENSG00000137076	TUBB4B/TPM1/PLEC/TUBA1B/TUBA1A/TUBA4A/TLN1	7
	MF	GO:0044389	ubiquitin-like protein ligase binding	13/181	295/14901	6.54e-05	0.00759467	ENSG00000177606/ENSG00000173334/ENSG00000100906/ENSG00000160200/ENSG00000123416/ENSG00000265972/ENSG00000101665/ENSG00000109971/ENSG00000198952/ENSG00000101294/ENSG00000179218/ENSG00000161011/ENSG00000150991	JUN/TRIB1/NFKBIA/CBS/TUBA1B/TXNIP/SMAD7/HSPA8/SMG5/HM13/CALR/SQSTM1/UBC	13
	MF	GO:0051082	unfolded protein binding	8/181	113/14901	7.02e-05	0.00759467	ENSG00000188229/ENSG00000188529/ENSG00000109971/ENSG00000102580/ENSG00000114857/ENSG00000179218/ENSG00000168938/ENSG00000173726	TUBB4B/SRSF10/HSPA8/DNAJC3/NKTR/CALR/PPIC/TOMM20	8
	BP	GO:0071216	cellular response to biotic stimulus	11/180	190/14453	2.6e-05	0.00918668	ENSG00000173334/ENSG00000100906/ENSG00000164400/ENSG00000265972/ENSG00000106366/ENSG00000136696/ENSG00000118503/ENSG00000175197/ENSG00000163874/ENSG00000126368/ENSG00000136244	TRIB1/NFKBIA/CSF2/TXNIP/SERPINE1/IL36B/TNFAIP3/DDIT3/ZC3H12A/NR1D1/IL6	11
	BP	GO:2000319	regulation of T-helper 17 cell differentiation	4/180	15/14453	2.85e-05	0.00918668	ENSG00000144802/ENSG00000101665/ENSG00000167604/ENSG00000163874	NFKBIZ/SMAD7/NFKBID/ZC3H12A	4
	BP	GO:2000316	regulation of T-helper 17 type immune response	4/180	16/14453	3.77e-05	0.0110273	ENSG00000144802/ENSG00000101665/ENSG00000167604/ENSG00000163874	NFKBIZ/SMAD7/NFKBID/ZC3H12A	4
	BP	GO:0001892	embryonic placenta development	7/180	78/14453	5.19e-05	0.0139199	ENSG00000164442/ENSG00000185650/ENSG00000164400/ENSG00000128342/ENSG00000184557/ENSG00000148926/ENSG00000142871	CITED2/ZFP36L1/CSF2/LIF/SOCS3/ADM/CCN1	7
	BP	GO:0060713	labyrinthine layer morphogenesis	4/180	18/14453	6.21e-05	0.0153851	ENSG00000185650/ENSG00000184557/ENSG00000148926/ENSG00000142871	ZFP36L1/SOCS3/ADM/CCN1	4
	BP	GO:0032496	response to lipopolysaccharide	12/180	266/14453	0.000126601	0.0258488	ENSG00000177606/ENSG00000173334/ENSG00000100906/ENSG00000164400/ENSG00000078401/ENSG00000148926/ENSG00000106366/ENSG00000136696/ENSG00000118503/ENSG00000163874/ENSG00000126368/ENSG00000136244	JUN/TRIB1/NFKBIA/CSF2/EDN1/ADM/SERPINE1/IL36B/TNFAIP3/ZC3H12A/NR1D1/IL6	12
	BP	GO:0060669	embryonic placenta morphogenesis	4/180	22/14453	0.000142812	0.0258488	ENSG00000185650/ENSG00000184557/ENSG00000148926/ENSG00000142871	ZFP36L1/SOCS3/ADM/CCN1	4
	BP	GO:0030335	positive regulation of cell migration	16/180	446/14453	0.000146226	0.0258488	ENSG00000177606/ENSG00000145632/ENSG00000174775/ENSG00000115461/ENSG00000065534/ENSG00000154734/ENSG00000103495/ENSG00000116584/ENSG00000078401/ENSG00000128567/ENSG00000106366/ENSG00000179218/ENSG00000142871/ENSG00000185950/ENSG00000163874/ENSG00000136244	JUN/PLK2/HRAS/IGFBP5/MYLK/ADAMTS1/MAZ/ARHGEF2/EDN1/PODXL/SERPINE1/CALR/CCN1/IRS2/ZC3H12A/IL6	16
	BP	GO:0043484	regulation of RNA splicing	8/180	123/14453	0.000150901	0.0258488	ENSG00000089280/ENSG00000124942/ENSG00000188529/ENSG00000124193/ENSG00000100201/ENSG00000153914/ENSG00000185567/ENSG00000108654	FUS/AHNAK/SRSF10/SRSF6/DDX17/SREK1/AHNAK2/DDX5	8
	BP	GO:0070482	response to oxygen levels	14/180	360/14453	0.000168025	0.0258488	ENSG00000164442/ENSG00000168209/ENSG00000118523/ENSG00000185650/ENSG00000152256/ENSG00000198625/ENSG00000198899/ENSG00000160789/ENSG00000198727/ENSG00000078401/ENSG00000103319/ENSG00000156273/ENSG00000148926/ENSG00000150991	CITED2/DDIT4/CCN2/ZFP36L1/PDK1/MDM4/MT-ATP6/LMNA/MT-CYB/EDN1/EEF2K/BACH1/ADM/UBC	14
	BP	GO:0014912	negative regulation of smooth muscle cell migration	4/180	23/14453	0.000171204	0.0258488	ENSG00000173334/ENSG00000140416/ENSG00000115461/ENSG00000106366	TRIB1/TPM1/IGFBP5/SERPINE1	4
	BP	GO:0002237	response to molecule of bacterial origin	12/180	275/14453	0.000172764	0.0258488	ENSG00000177606/ENSG00000173334/ENSG00000100906/ENSG00000164400/ENSG00000078401/ENSG00000148926/ENSG00000106366/ENSG00000136696/ENSG00000118503/ENSG00000163874/ENSG00000126368/ENSG00000136244	JUN/TRIB1/NFKBIA/CSF2/EDN1/ADM/SERPINE1/IL36B/TNFAIP3/ZC3H12A/NR1D1/IL6	12
	BP	GO:0009991	response to extracellular stimulus	16/180	454/14453	0.000179095	0.0258488	ENSG00000177606/ENSG00000112972/ENSG00000141644/ENSG00000166986/ENSG00000198727/ENSG00000131711/ENSG00000070961/ENSG00000160200/ENSG00000134294/ENSG00000109971/ENSG00000148926/ENSG00000175197/ENSG00000163874/ENSG00000117691/ENSG00000153406/ENSG00000130164	JUN/HMGCS1/MBD1/MARS/MT-CYB/MAP1B/ATP2B1/CBS/SLC38A2/HSPA8/ADM/DDIT3/ZC3H12A/NENF/NMRAL1/LDLR	16
	BP	GO:0071364	cellular response to epidermal growth factor stimulus	5/180	43/14453	0.000185914	0.0258488	ENSG00000185650/ENSG00000166986/ENSG00000141736/ENSG00000156508/ENSG00000115053	ZFP36L1/MARS/ERBB2/EEF1A1/NCL	5
	BP	GO:0042116	macrophage activation	6/180	68/14453	0.000198159	0.0258488	ENSG00000177606/ENSG00000164400/ENSG00000163874/ENSG00000126368/ENSG00000130164/ENSG00000136244	JUN/CSF2/ZC3H12A/NR1D1/LDLR/IL6	6
	BP	GO:0071222	cellular response to lipopolysaccharide	9/180	163/14453	0.000204012	0.0258488	ENSG00000173334/ENSG00000100906/ENSG00000164400/ENSG00000106366/ENSG00000136696/ENSG00000118503/ENSG00000163874/ENSG00000126368/ENSG00000136244	TRIB1/NFKBIA/CSF2/SERPINE1/IL36B/TNFAIP3/ZC3H12A/NR1D1/IL6	9
	BP	GO:0048660	regulation of smooth muscle cell proliferation	8/180	129/14453	0.000209663	0.0258488	ENSG00000177606/ENSG00000173334/ENSG00000140416/ENSG00000115461/ENSG00000154734/ENSG00000078401/ENSG00000118503/ENSG00000136244	JUN/TRIB1/TPM1/IGFBP5/ADAMTS1/EDN1/TNFAIP3/IL6	8
	BP	GO:0048659	smooth muscle cell proliferation	8/180	131/14453	0.000232986	0.0258488	ENSG00000177606/ENSG00000173334/ENSG00000140416/ENSG00000115461/ENSG00000154734/ENSG00000078401/ENSG00000118503/ENSG00000136244	JUN/TRIB1/TPM1/IGFBP5/ADAMTS1/EDN1/TNFAIP3/IL6	8
	BP	GO:0051592	response to calcium ion	8/180	131/14453	0.000232986	0.0258488	ENSG00000177606/ENSG00000089280/ENSG00000085491/ENSG00000198727/ENSG00000178773/ENSG00000078401/ENSG00000265972/ENSG00000103319	JUN/FUS/SLC25A24/MT-CYB/CPNE7/EDN1/TXNIP/EEF2K	8
	BP	GO:2000147	positive regulation of cell motility	16/180	465/14453	0.000234715	0.0258488	ENSG00000177606/ENSG00000145632/ENSG00000174775/ENSG00000115461/ENSG00000065534/ENSG00000154734/ENSG00000103495/ENSG00000116584/ENSG00000078401/ENSG00000128567/ENSG00000106366/ENSG00000179218/ENSG00000142871/ENSG00000185950/ENSG00000163874/ENSG00000136244	JUN/PLK2/HRAS/IGFBP5/MYLK/ADAMTS1/MAZ/ARHGEF2/EDN1/PODXL/SERPINE1/CALR/CCN1/IRS2/ZC3H12A/IL6	16
	BP	GO:0071219	cellular response to molecule of bacterial origin	9/180	167/14453	0.000244552	0.0258488	ENSG00000173334/ENSG00000100906/ENSG00000164400/ENSG00000106366/ENSG00000136696/ENSG00000118503/ENSG00000163874/ENSG00000126368/ENSG00000136244	TRIB1/NFKBIA/CSF2/SERPINE1/IL36B/TNFAIP3/ZC3H12A/NR1D1/IL6	9
	BP	GO:0000380	alternative mRNA splicing, via spliceosome	6/180	71/14453	0.000251427	0.0258488	ENSG00000188529/ENSG00000124193/ENSG00000116560/ENSG00000100201/ENSG00000153914/ENSG00000108654	SRSF10/SRSF6/SFPQ/DDX17/SREK1/DDX5	6
	BP	GO:0002763	positive regulation of myeloid leukocyte differentiation	5/180	46/14453	0.000256883	0.0258488	ENSG00000177606/ENSG00000173334/ENSG00000185650/ENSG00000100813/ENSG00000128342	JUN/TRIB1/ZFP36L1/ACIN1/LIF	5
	BP	GO:0070849	response to epidermal growth factor	5/180	46/14453	0.000256883	0.0258488	ENSG00000185650/ENSG00000166986/ENSG00000141736/ENSG00000156508/ENSG00000115053	ZFP36L1/MARS/ERBB2/EEF1A1/NCL	5
	BP	GO:0043434	response to peptide hormone	14/180	377/14453	0.000269962	0.0260931	ENSG00000118523/ENSG00000185650/ENSG00000166986/ENSG00000115461/ENSG00000124193/ENSG00000198727/ENSG00000162104/ENSG00000184557/ENSG00000078401/ENSG00000131711/ENSG00000070961/ENSG00000103319/ENSG00000148926/ENSG00000185950	CCN2/ZFP36L1/MARS/IGFBP5/SRSF6/MT-CYB/ADCY9/SOCS3/EDN1/MAP1B/ATP2B1/EEF2K/ADM/IRS2	14
	BP	GO:0009409	response to cold	5/180	47/14453	0.000284592	0.0260931	ENSG00000100906/ENSG00000070961/ENSG00000198712/ENSG00000102580/ENSG00000148926	NFKBIA/ATP2B1/MT-CO2/DNAJC3/ADM	5
	BP	GO:0048712	negative regulation of astrocyte differentiation	3/180	11/14453	0.000291235	0.0260931	ENSG00000141644/ENSG00000126368/ENSG00000130164	MBD1/NR1D1/LDLR	3
	BP	GO:0031667	response to nutrient levels	15/180	427/14453	0.000296232	0.0260931	ENSG00000177606/ENSG00000112972/ENSG00000141644/ENSG00000166986/ENSG00000198727/ENSG00000131711/ENSG00000070961/ENSG00000134294/ENSG00000109971/ENSG00000148926/ENSG00000175197/ENSG00000163874/ENSG00000117691/ENSG00000153406/ENSG00000130164	JUN/HMGCS1/MBD1/MARS/MT-CYB/MAP1B/ATP2B1/SLC38A2/HSPA8/ADM/DDIT3/ZC3H12A/NENF/NMRAL1/LDLR	15
	BP	GO:0036293	response to decreased oxygen levels	13/180	337/14453	0.000311126	0.0260931	ENSG00000164442/ENSG00000168209/ENSG00000118523/ENSG00000185650/ENSG00000152256/ENSG00000198625/ENSG00000160789/ENSG00000198727/ENSG00000078401/ENSG00000103319/ENSG00000156273/ENSG00000148926/ENSG00000150991	CITED2/DDIT4/CCN2/ZFP36L1/PDK1/MDM4/LMNA/MT-CYB/EDN1/EEF2K/BACH1/ADM/UBC	13
	BP	GO:0071277	cellular response to calcium ion	6/180	74/14453	0.000315361	0.0260931	ENSG00000177606/ENSG00000089280/ENSG00000085491/ENSG00000178773/ENSG00000078401/ENSG00000103319	JUN/FUS/SLC25A24/CPNE7/EDN1/EEF2K	6
	BP	GO:0034250	positive regulation of cellular amide metabolic process	8/180	137/14453	0.000316034	0.0260931	ENSG00000134030/ENSG00000141736/ENSG00000215301/ENSG00000102580/ENSG00000142871/ENSG00000144642/ENSG00000176087/ENSG00000136244	CTIF/ERBB2/DDX3X/DNAJC3/CCN1/RBMS3/SLC35A4/IL6	8
	BP	GO:0051272	positive regulation of cellular component movement	16/180	479/14453	0.000326772	0.0263052	ENSG00000177606/ENSG00000145632/ENSG00000174775/ENSG00000115461/ENSG00000065534/ENSG00000154734/ENSG00000103495/ENSG00000116584/ENSG00000078401/ENSG00000128567/ENSG00000106366/ENSG00000179218/ENSG00000142871/ENSG00000185950/ENSG00000163874/ENSG00000136244	JUN/PLK2/HRAS/IGFBP5/MYLK/ADAMTS1/MAZ/ARHGEF2/EDN1/PODXL/SERPINE1/CALR/CCN1/IRS2/ZC3H12A/IL6	16
	BP	GO:0042093	T-helper cell differentiation	5/180	49/14453	0.000346752	0.0272328	ENSG00000144802/ENSG00000101665/ENSG00000167604/ENSG00000163874/ENSG00000136244	NFKBIZ/SMAD7/NFKBID/ZC3H12A/IL6	5
	BP	GO:0010586	miRNA metabolic process	4/180	28/14453	0.000377093	0.0281576	ENSG00000174775/ENSG00000100201/ENSG00000140694/ENSG00000163874	HRAS/DDX17/PARN/ZC3H12A	4
	BP	GO:0002294	CD4-positive, alpha-beta T cell differentiation involved in immune response	5/180	50/14453	0.000381434	0.0281576	ENSG00000144802/ENSG00000101665/ENSG00000167604/ENSG00000163874/ENSG00000136244	NFKBIZ/SMAD7/NFKBID/ZC3H12A/IL6	5
	BP	GO:0043031	negative regulation of macrophage activation	3/180	12/14453	0.000384762	0.0281576	ENSG00000163874/ENSG00000126368/ENSG00000130164	ZC3H12A/NR1D1/LDLR	3
	BP	GO:0002287	alpha-beta T cell activation involved in immune response	5/180	51/14453	0.000418673	0.0287837	ENSG00000144802/ENSG00000101665/ENSG00000167604/ENSG00000163874/ENSG00000136244	NFKBIZ/SMAD7/NFKBID/ZC3H12A/IL6	5
	BP	GO:0002293	alpha-beta T cell differentiation involved in immune response	5/180	51/14453	0.000418673	0.0287837	ENSG00000144802/ENSG00000101665/ENSG00000167604/ENSG00000163874/ENSG00000136244	NFKBIZ/SMAD7/NFKBID/ZC3H12A/IL6	5
	BP	GO:0010035	response to inorganic substance	16/180	491/14453	0.000429074	0.0287837	ENSG00000177606/ENSG00000089280/ENSG00000112972/ENSG00000164400/ENSG00000085491/ENSG00000198727/ENSG00000178773/ENSG00000078401/ENSG00000131711/ENSG00000149968/ENSG00000265972/ENSG00000103319/ENSG00000179218/ENSG00000118503/ENSG00000163874/ENSG00000136244	JUN/FUS/HMGCS1/CSF2/SLC25A24/MT-CYB/CPNE7/EDN1/MAP1B/MMP3/TXNIP/EEF2K/CALR/TNFAIP3/ZC3H12A/IL6	16
	BP	GO:0040017	positive regulation of locomotion	16/180	491/14453	0.000429074	0.0287837	ENSG00000177606/ENSG00000145632/ENSG00000174775/ENSG00000115461/ENSG00000065534/ENSG00000154734/ENSG00000103495/ENSG00000116584/ENSG00000078401/ENSG00000128567/ENSG00000106366/ENSG00000179218/ENSG00000142871/ENSG00000185950/ENSG00000163874/ENSG00000136244	JUN/PLK2/HRAS/IGFBP5/MYLK/ADAMTS1/MAZ/ARHGEF2/EDN1/PODXL/SERPINE1/CALR/CCN1/IRS2/ZC3H12A/IL6	16
	BP	GO:1902105	regulation of leukocyte differentiation	10/180	222/14453	0.00046993	0.0308811	ENSG00000177606/ENSG00000144802/ENSG00000173334/ENSG00000185650/ENSG00000100813/ENSG00000128342/ENSG00000141736/ENSG00000101665/ENSG00000167604/ENSG00000163874	JUN/NFKBIZ/TRIB1/ZFP36L1/ACIN1/LIF/ERBB2/SMAD7/NFKBID/ZC3H12A	10
	BP	GO:0045622	regulation of T-helper cell differentiation	4/180	30/14453	0.000495022	0.0310426	ENSG00000144802/ENSG00000101665/ENSG00000167604/ENSG00000163874	NFKBIZ/SMAD7/NFKBID/ZC3H12A	4
	BP	GO:0010893	positive regulation of steroid biosynthetic process	3/180	13/14453	0.000495619	0.0310426	ENSG00000164211/ENSG00000148926/ENSG00000126368	STARD4/ADM/NR1D1	3
	BP	GO:0019915	lipid storage	5/180	53/14453	0.000501309	0.0310426	ENSG00000100906/ENSG00000164211/ENSG00000147872/ENSG00000163874/ENSG00000136244	NFKBIA/STARD4/PLIN2/ZC3H12A/IL6	5
	BP	GO:0033002	muscle cell proliferation	9/180	185/14453	0.000518863	0.0315234	ENSG00000177606/ENSG00000164442/ENSG00000173334/ENSG00000140416/ENSG00000115461/ENSG00000154734/ENSG00000078401/ENSG00000118503/ENSG00000136244	JUN/CITED2/TRIB1/TPM1/IGFBP5/ADAMTS1/EDN1/TNFAIP3/IL6	9
	BP	GO:0045727	positive regulation of translation	7/180	115/14453	0.000585136	0.0341809	ENSG00000134030/ENSG00000141736/ENSG00000215301/ENSG00000102580/ENSG00000144642/ENSG00000176087/ENSG00000136244	CTIF/ERBB2/DDX3X/DNAJC3/RBMS3/SLC35A4/IL6	7
	BP	GO:1904705	regulation of vascular smooth muscle cell proliferation	5/180	55/14453	0.00059565	0.0341809	ENSG00000177606/ENSG00000140416/ENSG00000115461/ENSG00000154734/ENSG00000078401	JUN/TPM1/IGFBP5/ADAMTS1/EDN1	5
	BP	GO:1990874	vascular smooth muscle cell proliferation	5/180	55/14453	0.00059565	0.0341809	ENSG00000177606/ENSG00000140416/ENSG00000115461/ENSG00000154734/ENSG00000078401	JUN/TPM1/IGFBP5/ADAMTS1/EDN1	5
	BP	GO:0030224	monocyte differentiation	4/180	32/14453	0.000637077	0.0341809	ENSG00000177606/ENSG00000185650/ENSG00000164400/ENSG00000100813	JUN/ZFP36L1/CSF2/ACIN1	4
	BP	GO:0045823	positive regulation of heart contraction	4/180	32/14453	0.000637077	0.0341809	ENSG00000118523/ENSG00000140416/ENSG00000078401/ENSG00000148926	CCN2/TPM1/EDN1/ADM	4
	BP	GO:0150077	regulation of neuroinflammatory response	4/180	32/14453	0.000637077	0.0341809	ENSG00000149968/ENSG00000126368/ENSG00000130164/ENSG00000136244	MMP3/NR1D1/LDLR/IL6	4
	BP	GO:1903131	mononuclear cell differentiation	4/180	32/14453	0.000637077	0.0341809	ENSG00000177606/ENSG00000185650/ENSG00000164400/ENSG00000100813	JUN/ZFP36L1/CSF2/ACIN1	4
	BP	GO:0002292	T cell differentiation involved in immune response	5/180	56/14453	0.000647527	0.0341809	ENSG00000144802/ENSG00000101665/ENSG00000167604/ENSG00000163874/ENSG00000136244	NFKBIZ/SMAD7/NFKBID/ZC3H12A/IL6	5
	BP	GO:0150076	neuroinflammatory response	5/180	57/14453	0.000702716	0.0361222	ENSG00000177606/ENSG00000149968/ENSG00000126368/ENSG00000130164/ENSG00000136244	JUN/MMP3/NR1D1/LDLR/IL6	5
	BP	GO:0001774	microglial cell activation	4/180	33/14453	0.000717958	0.0361222	ENSG00000177606/ENSG00000126368/ENSG00000130164/ENSG00000136244	JUN/NR1D1/LDLR/IL6	4
	BP	GO:0002269	leukocyte activation involved in inflammatory response	4/180	33/14453	0.000717958	0.0361222	ENSG00000177606/ENSG00000126368/ENSG00000130164/ENSG00000136244	JUN/NR1D1/LDLR/IL6	4
	BP	GO:1902107	positive regulation of leukocyte differentiation	7/180	122/14453	0.000831854	0.0412088	ENSG00000177606/ENSG00000144802/ENSG00000173334/ENSG00000185650/ENSG00000100813/ENSG00000128342/ENSG00000167604	JUN/NFKBIZ/TRIB1/ZFP36L1/ACIN1/LIF/NFKBID	7
	BP	GO:0000381	regulation of alternative mRNA splicing, via spliceosome	5/180	60/14453	0.000889483	0.0427483	ENSG00000188529/ENSG00000124193/ENSG00000100201/ENSG00000153914/ENSG00000108654	SRSF10/SRSF6/DDX17/SREK1/DDX5	5
	BP	GO:0014910	regulation of smooth muscle cell migration	5/180	60/14453	0.000889483	0.0427483	ENSG00000173334/ENSG00000140416/ENSG00000115461/ENSG00000154734/ENSG00000106366	TRIB1/TPM1/IGFBP5/ADAMTS1/SERPINE1	5
	BP	GO:0034975	protein folding in endoplasmic reticulum	3/180	16/14453	0.000944107	0.0440583	ENSG00000102580/ENSG00000179218/ENSG00000167004	DNAJC3/CALR/PDIA3	3
	BP	GO:1903978	regulation of microglial cell activation	3/180	16/14453	0.000944107	0.0440583	ENSG00000126368/ENSG00000130164/ENSG00000136244	NR1D1/LDLR/IL6	3
	BP	GO:0043367	CD4-positive, alpha-beta T cell differentiation	5/180	61/14453	0.000959256	0.0441053	ENSG00000144802/ENSG00000101665/ENSG00000167604/ENSG00000163874/ENSG00000136244	NFKBIZ/SMAD7/NFKBID/ZC3H12A/IL6	5
	BP	GO:0036294	cellular response to decreased oxygen levels	9/180	202/14453	0.000972509	0.0441053	ENSG00000164442/ENSG00000185650/ENSG00000152256/ENSG00000198625/ENSG00000160789/ENSG00000078401/ENSG00000103319/ENSG00000156273/ENSG00000150991	CITED2/ZFP36L1/PDK1/MDM4/LMNA/EDN1/EEF2K/BACH1/UBC	9
	BP	GO:1904707	positive regulation of vascular smooth muscle cell proliferation	4/180	36/14453	0.00100392	0.0448974	ENSG00000177606/ENSG00000115461/ENSG00000154734/ENSG00000078401	JUN/IGFBP5/ADAMTS1/EDN1	4
	BP	GO:0045685	regulation of glial cell differentiation	5/180	62/14453	0.00103302	0.045566	ENSG00000141644/ENSG00000128342/ENSG00000126368/ENSG00000130164/ENSG00000136244	MBD1/LIF/NR1D1/LDLR/IL6	5
	BP	GO:0048545	response to steroid hormone	12/180	339/14453	0.00112103	0.0487706	ENSG00000168209/ENSG00000118523/ENSG00000185650/ENSG00000100201/ENSG00000078401/ENSG00000070961/ENSG00000265972/ENSG00000148926/ENSG00000179218/ENSG00000108654/ENSG00000126368/ENSG00000136244	DDIT4/CCN2/ZFP36L1/DDX17/EDN1/ATP2B1/TXNIP/ADM/CALR/DDX5/NR1D1/IL6	12
	BP	GO:0045655	regulation of monocyte differentiation	3/180	17/14453	0.00113596	0.0487706	ENSG00000177606/ENSG00000185650/ENSG00000100813	JUN/ZFP36L1/ACIN1	3
	BP	GO:1903707	negative regulation of hemopoiesis	7/180	129/14453	0.00115432	0.0489066	ENSG00000173334/ENSG00000185650/ENSG00000100906/ENSG00000141736/ENSG00000101665/ENSG00000167604/ENSG00000163874	TRIB1/ZFP36L1/NFKBIA/ERBB2/SMAD7/NFKBID/ZC3H12A	7

## Sheet: Front pharm 974216-sup-table 3
	Supplementary Table 3 KEGG pathway analysis of 227 DEGs in HGG+OGD/R vs. OGD/R
	KEGGID	Description	GeneRatio	BgRatio	pvalue	padj	geneID	geneName	keggID	Count	Up	Up_Gene_names	Down	Down_Gene_names
	hsa04668	TNF signaling pathway	9/105	103/6407	4.21642e-05	0.00893881	ENSG00000177606/ENSG00000100906/ENSG00000164400/ENSG00000128342/ENSG00000184557/ENSG00000078401/ENSG00000149968/ENSG00000118503/ENSG00000136244	JUN/NFKBIA/CSF2/LIF/SOCS3/EDN1/MMP3/TNFAIP3/IL6	hsa:3725/hsa:4792/hsa:1437/hsa:3976/hsa:9021/hsa:1906/hsa:4314/hsa:7128/hsa:3569	9	3	ENSG00000177606/ENSG00000164400/ENSG00000128342	6	ENSG00000100906/ENSG00000184557/ENSG00000078401/ENSG00000149968/ENSG00000118503/ENSG00000136244
	hsa05130	Pathogenic Escherichia coli infection	6/105	52/6407	0.000185418	0.0134671	ENSG00000188229/ENSG00000116584/ENSG00000123416/ENSG00000167552/ENSG00000127824/ENSG00000115053	TUBB4B/ARHGEF2/TUBA1B/TUBA1A/TUBA4A/NCL	hsa:10383/hsa:9181/hsa:10376/hsa:7846/hsa:7277/hsa:4691	6	5	ENSG00000188229/ENSG00000116584/ENSG00000123416/ENSG00000167552/ENSG00000127824	1	ENSG00000115053
	hsa04210	Apoptosis	9/105	125/6407	0.000190571	0.0134671	ENSG00000177606/ENSG00000100906/ENSG00000174775/ENSG00000176619/ENSG00000160789/ENSG00000123416/ENSG00000167552/ENSG00000127824/ENSG00000175197	JUN/NFKBIA/HRAS/LMNB2/LMNA/TUBA1B/TUBA1A/TUBA4A/DDIT3	hsa:3725/hsa:4792/hsa:3265/hsa:84823/hsa:4000/hsa:10376/hsa:7846/hsa:7277/hsa:1649	9	7	ENSG00000177606/ENSG00000176619/ENSG00000160789/ENSG00000123416/ENSG00000167552/ENSG00000127824/ENSG00000175197	2	ENSG00000100906/ENSG00000174775
	hsa04657	IL-17 signaling pathway	6/105	74/6407	0.00126149	0.0668588	ENSG00000177606/ENSG00000100906/ENSG00000164400/ENSG00000149968/ENSG00000118503/ENSG00000136244	JUN/NFKBIA/CSF2/MMP3/TNFAIP3/IL6	hsa:3725/hsa:4792/hsa:1437/hsa:4314/hsa:7128/hsa:3569	6	2	ENSG00000177606/ENSG00000164400	4	ENSG00000100906/ENSG00000149968/ENSG00000118503/ENSG00000136244
	hsa04540	Gap junction	6/105	78/6407	0.00165922	0.0673025	ENSG00000174775/ENSG00000188229/ENSG00000162104/ENSG00000123416/ENSG00000167552/ENSG00000127824	HRAS/TUBB4B/ADCY9/TUBA1B/TUBA1A/TUBA4A	hsa:3265/hsa:10383/hsa:115/hsa:10376/hsa:7846/hsa:7277	6	5	ENSG00000188229/ENSG00000162104/ENSG00000123416/ENSG00000167552/ENSG00000127824	1	ENSG00000174775
	hsa04932	Non-alcoholic fatty liver disease (NAFLD)	8/105	139/6407	0.00190479	0.0673025	ENSG00000177606/ENSG00000119421/ENSG00000198727/ENSG00000184557/ENSG00000198712/ENSG00000185950/ENSG00000175197/ENSG00000136244	JUN/NDUFA8/MT-CYB/SOCS3/MT-CO2/IRS2/DDIT3/IL6	hsa:3725/hsa:4702/hsa:4519/hsa:9021/hsa:4513/hsa:8660/hsa:1649/hsa:3569	8	3	ENSG00000177606/ENSG00000119421/ENSG00000175197	5	ENSG00000198727/ENSG00000184557/ENSG00000198712/ENSG00000185950/ENSG00000136244
	hsa05202	Transcriptional misregulation in cancer	8/105	152/6407	0.00332922	0.100828	ENSG00000144802/ENSG00000089280/ENSG00000164400/ENSG00000149968/ENSG00000182944/ENSG00000108654/ENSG00000175197/ENSG00000136244	NFKBIZ/FUS/CSF2/MMP3/EWSR1/DDX5/DDIT3/IL6	hsa:64332/hsa:2521/hsa:1437/hsa:4314/hsa:2130/hsa:1655/hsa:1649/hsa:3569	8	2	ENSG00000164400/ENSG00000175197	6	ENSG00000144802/ENSG00000089280/ENSG00000149968/ENSG00000182944/ENSG00000108654/ENSG00000136244
	hsa05206	MicroRNAs in cancer	8/105	162/6407	0.00490365	0.129947	ENSG00000168209/ENSG00000174775/ENSG00000140416/ENSG00000198625/ENSG00000141736/novel.398/ENSG00000101224/ENSG00000185950	DDIT4/HRAS/TPM1/MDM4/ERBB2/-/CDC25B/IRS2	hsa:54541/hsa:3265/hsa:7168/hsa:4194/hsa:2064/hsa:4363/hsa:994/hsa:8660	8	4	ENSG00000168209/ENSG00000141736/novel.398/ENSG00000101224	4	ENSG00000174775/ENSG00000140416/ENSG00000198625/ENSG00000185950
	hsa04066	HIF-1 signaling pathway	6/105	101/6407	0.00605118	0.142539	ENSG00000099875/ENSG00000152256/ENSG00000141736/ENSG00000078401/ENSG00000106366/ENSG00000136244	MKNK2/PDK1/ERBB2/EDN1/SERPINE1/IL6	hsa:2872/hsa:5163/hsa:2064/hsa:1906/hsa:5054/hsa:3569	6	2	ENSG00000099875/ENSG00000141736	4	ENSG00000152256/ENSG00000078401/ENSG00000106366/ENSG00000136244
	hsa05410	Hypertrophic cardiomyopathy (HCM)	5/105	74/6407	0.0070709	0.149903	ENSG00000167460/ENSG00000140416/ENSG00000160789/ENSG00000078401/ENSG00000136244	TPM4/TPM1/LMNA/EDN1/IL6	hsa:7171/hsa:7168/hsa:4000/hsa:1906/hsa:3569	5	1	ENSG00000160789	4	ENSG00000167460/ENSG00000140416/ENSG00000078401/ENSG00000136244
	hsa05134	Legionellosis	4/105	52/6407	0.0100911	0.163678	ENSG00000100906/ENSG00000156508/ENSG00000109971/ENSG00000136244	NFKBIA/EEF1A1/HSPA8/IL6	hsa:4792/hsa:1915/hsa:3312/hsa:3569	4	0		4	ENSG00000100906/ENSG00000156508/ENSG00000109971/ENSG00000136244
	hsa05142	Chagas disease (American trypanosomiasis)	5/105	81/6407	0.0102807	0.163678	ENSG00000177606/ENSG00000100906/ENSG00000106366/ENSG00000179218/ENSG00000136244	JUN/NFKBIA/SERPINE1/CALR/IL6	hsa:3725/hsa:4792/hsa:5054/hsa:811/hsa:3569	5	1	ENSG00000177606	4	ENSG00000100906/ENSG00000106366/ENSG00000179218/ENSG00000136244
	hsa04213	Longevity regulating pathway - multiple species	4/105	53/6407	0.0107801	0.163678	ENSG00000174775/ENSG00000162104/ENSG00000109971/ENSG00000185950	HRAS/ADCY9/HSPA8/IRS2	hsa:3265/hsa:115/hsa:3312/hsa:8660	4	1	ENSG00000162104	3	ENSG00000174775/ENSG00000109971/ENSG00000185950
	hsa04211	Longevity regulating pathway	5/105	82/6407	0.0108089	0.163678	ENSG00000174775/novel.613/ENSG00000162104/ENSG00000185950/novel.517	HRAS/-/ADCY9/IRS2/-	hsa:3265/hsa:10919/hsa:115/hsa:8660/hsa:83667	5	3	novel.613/ENSG00000162104/novel.517	2	ENSG00000174775/ENSG00000185950
	hsa05166	Human T-cell leukemia virus 1 infection	8/105	188/6407	0.0116716	0.164958	ENSG00000177606/ENSG00000100906/ENSG00000174775/ENSG00000164400/ENSG00000162104/ENSG00000137076/ENSG00000179218/ENSG00000136244	JUN/NFKBIA/HRAS/CSF2/ADCY9/TLN1/CALR/IL6	hsa:3725/hsa:4792/hsa:3265/hsa:1437/hsa:115/hsa:7094/hsa:811/hsa:3569	8	4	ENSG00000177606/ENSG00000164400/ENSG00000162104/ENSG00000137076	4	ENSG00000100906/ENSG00000174775/ENSG00000179218/ENSG00000136244
	hsa05323	Rheumatoid arthritis	4/105	61/6407	0.0173977	0.216166	ENSG00000177606/ENSG00000164400/ENSG00000149968/ENSG00000136244	JUN/CSF2/MMP3/IL6	hsa:3725/hsa:1437/hsa:4314/hsa:3569	4	2	ENSG00000177606/ENSG00000164400	2	ENSG00000149968/ENSG00000136244
	hsa03040	Spliceosome	6/105	127/6407	0.0175741	0.216166	ENSG00000100813/ENSG00000188529/ENSG00000124193/ENSG00000275895/ENSG00000109971/ENSG00000108654	ACIN1/SRSF10/SRSF6/U2AF1L5/HSPA8/DDX5	hsa:22985/hsa:10772/hsa:6431/hsa:102724594/hsa:3312/hsa:1655	6	1	ENSG00000100813	5	ENSG00000188529/ENSG00000124193/ENSG00000275895/ENSG00000109971/ENSG00000108654
	hsa04933	AGE-RAGE signaling pathway in diabetic complications	5/105	94/6407	0.0186533	0.216166	ENSG00000177606/ENSG00000174775/ENSG00000078401/ENSG00000106366/ENSG00000136244	JUN/HRAS/EDN1/SERPINE1/IL6	hsa:3725/hsa:3265/hsa:1906/hsa:5054/hsa:3569	5	1	ENSG00000177606	4	ENSG00000174775/ENSG00000078401/ENSG00000106366/ENSG00000136244
	hsa04137	Mitophagy - animal	4/105	63/6407	0.0193733	0.216166	ENSG00000177606/ENSG00000164442/ENSG00000174775/ENSG00000161011	JUN/CITED2/HRAS/SQSTM1	hsa:3725/hsa:10370/hsa:3265/hsa:8878	4	1	ENSG00000177606	3	ENSG00000164442/ENSG00000174775/ENSG00000161011
	hsa04612	Antigen processing and presentation	3/105	36/6407	0.020641	0.218794	ENSG00000109971/ENSG00000179218/ENSG00000167004	HSPA8/CALR/PDIA3	hsa:3312/hsa:811/hsa:2923	3	0		3	ENSG00000109971/ENSG00000179218/ENSG00000167004
	hsa04260	Cardiac muscle contraction	4/105	71/6407	0.0286325	0.289052	ENSG00000167460/ENSG00000140416/ENSG00000198727/ENSG00000198712	TPM4/TPM1/MT-CYB/MT-CO2	hsa:7171/hsa:7168/hsa:4519/hsa:4513	4	0		4	ENSG00000167460/ENSG00000140416/ENSG00000198727/ENSG00000198712
	hsa04218	Cellular senescence	6/105	147/6407	0.033141	0.315536	ENSG00000185650/ENSG00000174775/ENSG00000101057/ENSG00000106366/ENSG00000161011/ENSG00000136244	ZFP36L1/HRAS/MYBL2/SERPINE1/SQSTM1/IL6	hsa:677/hsa:3265/hsa:4605/hsa:5054/hsa:8878/hsa:3569	6	2	ENSG00000185650/ENSG00000101057	4	ENSG00000174775/ENSG00000106366/ENSG00000161011/ENSG00000136244
	hsa04145	Phagosome	5/105	111/6407	0.0350908	0.315536	ENSG00000188229/ENSG00000123416/ENSG00000167552/ENSG00000127824/ENSG00000179218	TUBB4B/TUBA1B/TUBA1A/TUBA4A/CALR	hsa:10383/hsa:10376/hsa:7846/hsa:7277/hsa:811	5	4	ENSG00000188229/ENSG00000123416/ENSG00000167552/ENSG00000127824	1	ENSG00000179218
	hsa04530	Tight junction	6/105	150/6407	0.0360629	0.315536	ENSG00000177606/ENSG00000141736/ENSG00000116584/ENSG00000123416/ENSG00000167552/ENSG00000127824	JUN/ERBB2/ARHGEF2/TUBA1B/TUBA1A/TUBA4A	hsa:3725/hsa:2064/hsa:9181/hsa:10376/hsa:7846/hsa:7277	6	6	ENSG00000177606/ENSG00000141736/ENSG00000116584/ENSG00000123416/ENSG00000167552/ENSG00000127824	0
	hsa05414	Dilated cardiomyopathy (DCM)	4/105	78/6407	0.0385717	0.315536	ENSG00000167460/ENSG00000140416/ENSG00000160789/ENSG00000162104	TPM4/TPM1/LMNA/ADCY9	hsa:7171/hsa:7168/hsa:4000/hsa:115	4	2	ENSG00000160789/ENSG00000162104	2	ENSG00000167460/ENSG00000140416
	hsa05135	Yersinia infection	5/105	115/6407	0.0399467	0.315536	ENSG00000177606/ENSG00000100906/novel.222/ENSG00000186111/ENSG00000136244	JUN/NFKBIA/-/PIP5K1C/IL6	hsa:3725/hsa:4792/hsa:6195/hsa:23396/hsa:3569	5	2	ENSG00000177606/ENSG00000186111	3	ENSG00000100906/novel.222/ENSG00000136244
	hsa00970	Aminoacyl-tRNA biosynthesis	3/105	47/6407	0.0412232	0.315536	ENSG00000166986/ENSG00000090861/novel.601	MARS/AARS/-	hsa:4141/hsa:16/hsa:57176	3	3	ENSG00000166986/ENSG00000090861/novel.601	0
	hsa04926	Relaxin signaling pathway	5/105	117/6407	0.0425211	0.315536	ENSG00000177606/ENSG00000100906/ENSG00000174775/ENSG00000162104/ENSG00000078401	JUN/NFKBIA/HRAS/ADCY9/EDN1	hsa:3725/hsa:4792/hsa:3265/hsa:115/hsa:1906	5	2	ENSG00000177606/ENSG00000162104	3	ENSG00000100906/ENSG00000174775/ENSG00000078401
	hsa05162	Measles	5/105	118/6407	0.0438452	0.315536	ENSG00000177606/ENSG00000100906/ENSG00000109971/ENSG00000118503/ENSG00000136244	JUN/NFKBIA/HSPA8/TNFAIP3/IL6	hsa:3725/hsa:4792/hsa:3312/hsa:7128/hsa:3569	5	1	ENSG00000177606	4	ENSG00000100906/ENSG00000109971/ENSG00000118503/ENSG00000136244
	hsa05169	Epstein-Barr virus infection	6/105	158/6407	0.0446513	0.315536	ENSG00000177606/ENSG00000100906/ENSG00000179218/ENSG00000118503/ENSG00000167004/ENSG00000136244	JUN/NFKBIA/CALR/TNFAIP3/PDIA3/IL6	hsa:3725/hsa:4792/hsa:811/hsa:7128/hsa:2923/hsa:3569	6	1	ENSG00000177606	5	ENSG00000100906/ENSG00000179218/ENSG00000118503/ENSG00000167004/ENSG00000136244
	hsa04630	JAK-STAT signaling pathway	5/105	122/6407	0.0493886	0.336197	ENSG00000174775/ENSG00000164400/ENSG00000128342/ENSG00000184557/ENSG00000136244	HRAS/CSF2/LIF/SOCS3/IL6	hsa:3265/hsa:1437/hsa:3976/hsa:9021/hsa:3569	5	2	ENSG00000164400/ENSG00000128342	3	ENSG00000174775/ENSG00000184557/ENSG00000136244
	hsa01522	Endocrine resistance	4/105	86/6407	0.0520707	0.336197	ENSG00000177606/ENSG00000174775/ENSG00000141736/ENSG00000162104	JUN/HRAS/ERBB2/ADCY9	hsa:3725/hsa:3265/hsa:2064/hsa:115	4	3	ENSG00000177606/ENSG00000141736/ENSG00000162104	1	ENSG00000174775
	hsa04371	Apelin signaling pathway	5/105	125/6407	0.0538068	0.336197	ENSG00000118523/ENSG00000174775/ENSG00000065534/ENSG00000162104/ENSG00000106366	CCN2/HRAS/MYLK/ADCY9/SERPINE1	hsa:1490/hsa:3265/hsa:4638/hsa:115/hsa:5054	5	1	ENSG00000162104	4	ENSG00000118523/ENSG00000174775/ENSG00000065534/ENSG00000106366
	hsa04660	T cell receptor signaling pathway	4/105	87/6407	0.0539185	0.336197	ENSG00000177606/ENSG00000100906/ENSG00000174775/ENSG00000164400	JUN/NFKBIA/HRAS/CSF2	hsa:3725/hsa:4792/hsa:3265/hsa:1437	4	2	ENSG00000177606/ENSG00000164400	2	ENSG00000100906/ENSG00000174775
	hsa00190	Oxidative phosphorylation	5/105	127/6407	0.0568766	0.337246	ENSG00000198763/ENSG00000198899/ENSG00000119421/ENSG00000198727/ENSG00000198712	MT-ND2/MT-ATP6/NDUFA8/MT-CYB/MT-CO2	hsa:4536/hsa:4508/hsa:4702/hsa:4519/hsa:4513	5	1	ENSG00000119421	4	ENSG00000198763/ENSG00000198899/ENSG00000198727/ENSG00000198712
	hsa05143	African trypanosomiasis	2/105	25/6407	0.0625087	0.337246	ENSG00000172009/ENSG00000136244	AC006538.1/IL6	hsa:7064/hsa:3569	2	1	ENSG00000172009	1	ENSG00000136244
	hsa04010	MAPK signaling pathway	8/105	260/6407	0.0625801	0.337246	ENSG00000177606/ENSG00000138675/ENSG00000099875/ENSG00000174775/ENSG00000141736/ENSG00000101224/ENSG00000109971/ENSG00000175197	JUN/FGF5/MKNK2/HRAS/ERBB2/CDC25B/HSPA8/DDIT3	hsa:3725/hsa:2250/hsa:2872/hsa:3265/hsa:2064/hsa:994/hsa:3312/hsa:1649	8	5	ENSG00000177606/ENSG00000099875/ENSG00000141736/ENSG00000101224/ENSG00000175197	3	ENSG00000138675/ENSG00000174775/ENSG00000109971
	hsa04920	Adipocytokine signaling pathway	3/105	56/6407	0.0634941	0.337246	ENSG00000100906/ENSG00000184557/ENSG00000185950	NFKBIA/SOCS3/IRS2	hsa:4792/hsa:9021/hsa:8660	3	0		3	ENSG00000100906/ENSG00000184557/ENSG00000185950
	hsa04625	C-type lectin receptor signaling pathway	4/105	93/6407	0.0657443	0.337246	ENSG00000177606/ENSG00000100906/ENSG00000174775/ENSG00000136244	JUN/NFKBIA/HRAS/IL6	hsa:3725/hsa:4792/hsa:3265/hsa:3569	4	1	ENSG00000177606	3	ENSG00000100906/ENSG00000174775/ENSG00000136244
	hsa05215	Prostate cancer	4/105	93/6407	0.0657443	0.337246	ENSG00000100906/ENSG00000174775/ENSG00000141736/ENSG00000149968	NFKBIA/HRAS/ERBB2/MMP3	hsa:4792/hsa:3265/hsa:2064/hsa:4314	4	1	ENSG00000141736	3	ENSG00000100906/ENSG00000174775/ENSG00000149968
	hsa04714	Thermogenesis	7/105	219/6407	0.067315	0.337246	ENSG00000174775/ENSG00000198763/ENSG00000198899/ENSG00000119421/ENSG00000198727/ENSG00000162104/ENSG00000198712	HRAS/MT-ND2/MT-ATP6/NDUFA8/MT-CYB/ADCY9/MT-CO2	hsa:3265/hsa:4536/hsa:4508/hsa:4702/hsa:4519/hsa:115/hsa:4513	7	2	ENSG00000119421/ENSG00000162104	5	ENSG00000174775/ENSG00000198763/ENSG00000198899/ENSG00000198727/ENSG00000198712
	hsa04921	Oxytocin signaling pathway	5/105	134/6407	0.0684036	0.337246	ENSG00000177606/ENSG00000174775/ENSG00000065534/ENSG00000162104/ENSG00000103319	JUN/HRAS/MYLK/ADCY9/EEF2K	hsa:3725/hsa:3265/hsa:4638/hsa:115/hsa:29904	5	3	ENSG00000177606/ENSG00000162104/ENSG00000103319	2	ENSG00000174775/ENSG00000065534
	hsa05012	Parkinson disease	5/105	134/6407	0.0684036	0.337246	ENSG00000198763/ENSG00000198899/ENSG00000119421/ENSG00000198727/ENSG00000198712	MT-ND2/MT-ATP6/NDUFA8/MT-CYB/MT-CO2	hsa:4536/hsa:4508/hsa:4702/hsa:4519/hsa:4513	5	1	ENSG00000119421	4	ENSG00000198763/ENSG00000198899/ENSG00000198727/ENSG00000198712
	hsa04931	Insulin resistance	4/105	97/6407	0.0743217	0.350818	ENSG00000100906/ENSG00000184557/ENSG00000185950/ENSG00000136244	NFKBIA/SOCS3/IRS2/IL6	hsa:4792/hsa:9021/hsa:8660/hsa:3569	4	0		4	ENSG00000100906/ENSG00000184557/ENSG00000185950/ENSG00000136244
	hsa04380	Osteoclast differentiation	4/105	99/6407	0.078814	0.350818	ENSG00000177606/ENSG00000100906/ENSG00000184557/ENSG00000161011	JUN/NFKBIA/SOCS3/SQSTM1	hsa:3725/hsa:4792/hsa:9021/hsa:8878	4	1	ENSG00000177606	3	ENSG00000100906/ENSG00000184557/ENSG00000161011
	hsa03320	PPAR signaling pathway	3/105	62/6407	0.0808471	0.350818	ENSG00000112972/ENSG00000147872/ENSG00000150991	HMGCS1/PLIN2/UBC	hsa:3157/hsa:123/hsa:7316	3	0		3	ENSG00000112972/ENSG00000147872/ENSG00000150991
	hsa04270	Vascular smooth muscle contraction	4/105	101/6407	0.0834398	0.350818	ENSG00000065534/ENSG00000162104/ENSG00000078401/ENSG00000148926	MYLK/ADCY9/EDN1/ADM	hsa:4638/hsa:115/hsa:1906/hsa:133	4	1	ENSG00000162104	3	ENSG00000065534/ENSG00000078401/ENSG00000148926
	hsa04621	NOD-like receptor signaling pathway	5/105	143/6407	0.0849959	0.350818	ENSG00000177606/ENSG00000100906/ENSG00000265972/ENSG00000118503/ENSG00000136244	JUN/NFKBIA/TXNIP/TNFAIP3/IL6	hsa:3725/hsa:4792/hsa:10628/hsa:7128/hsa:3569	5	2	ENSG00000177606/ENSG00000265972	3	ENSG00000100906/ENSG00000118503/ENSG00000136244
	hsa04510	Focal adhesion	6/105	187/6407	0.08586	0.350818	ENSG00000177606/ENSG00000174775/ENSG00000065534/ENSG00000141736/ENSG00000186111/ENSG00000137076	JUN/HRAS/MYLK/ERBB2/PIP5K1C/TLN1	hsa:3725/hsa:3265/hsa:4638/hsa:2064/hsa:23396/hsa:7094	6	4	ENSG00000177606/ENSG00000141736/ENSG00000186111/ENSG00000137076	2	ENSG00000174775/ENSG00000065534
	hsa04662	B cell receptor signaling pathway	3/105	64/6407	0.0870443	0.350818	ENSG00000177606/ENSG00000100906/ENSG00000174775	JUN/NFKBIA/HRAS	hsa:3725/hsa:4792/hsa:3265	3	1	ENSG00000177606	2	ENSG00000100906/ENSG00000174775
	hsa05163	Human cytomegalovirus infection	6/105	188/6407	0.0875651	0.350818	ENSG00000100906/ENSG00000174775/ENSG00000162104/ENSG00000179218/ENSG00000167004/ENSG00000136244	NFKBIA/HRAS/ADCY9/CALR/PDIA3/IL6	hsa:4792/hsa:3265/hsa:115/hsa:811/hsa:2923/hsa:3569	6	1	ENSG00000162104	5	ENSG00000100906/ENSG00000174775/ENSG00000179218/ENSG00000167004/ENSG00000136244
	hsa04915	Estrogen signaling pathway	4/105	103/6407	0.0881969	0.350818	ENSG00000177606/ENSG00000174775/ENSG00000162104/ENSG00000109971	JUN/HRAS/ADCY9/HSPA8	hsa:3725/hsa:3265/hsa:115/hsa:3312	4	2	ENSG00000177606/ENSG00000162104	2	ENSG00000174775/ENSG00000109971
	hsa05230	Central carbon metabolism in cancer	3/105	65/6407	0.0902166	0.350818	ENSG00000174775/ENSG00000152256/ENSG00000141736	HRAS/PDK1/ERBB2	hsa:3265/hsa:5163/hsa:2064	3	1	ENSG00000141736	2	ENSG00000174775/ENSG00000152256
	hsa05161	Hepatitis B	5/105	146/6407	0.0909614	0.350818	ENSG00000177606/ENSG00000100906/ENSG00000174775/ENSG00000215301/ENSG00000136244	JUN/NFKBIA/HRAS/DDX3X/IL6	hsa:3725/hsa:4792/hsa:3265/hsa:1654/hsa:3569	5	1	ENSG00000177606	4	ENSG00000100906/ENSG00000174775/ENSG00000215301/ENSG00000136244
	hsa04913	Ovarian steroidogenesis	2/105	31/6407	0.091014	0.350818	ENSG00000162104/ENSG00000130164	ADCY9/LDLR	hsa:115/hsa:3949	2	1	ENSG00000162104	1	ENSG00000130164
	hsa04141	Protein processing in endoplasmic reticulum	5/105	152/6407	0.103527	0.391924	ENSG00000109971/ENSG00000102580/ENSG00000179218/ENSG00000175197/ENSG00000167004	HSPA8/DNAJC3/CALR/DDIT3/PDIA3	hsa:3312/hsa:5611/hsa:811/hsa:1649/hsa:2923	5	1	ENSG00000175197	4	ENSG00000109971/ENSG00000102580/ENSG00000179218/ENSG00000167004
	hsa04520	Adherens junction	3/105	70/6407	0.106782	0.397154	ENSG00000141736/ENSG00000127329/ENSG00000110400	ERBB2/PTPRB/NECTIN1	hsa:2064/hsa:5787/hsa:5818	3	2	ENSG00000141736/ENSG00000110400	1	ENSG00000127329
	hsa05132	Salmonella infection	3/105	72/6407	0.11372	0.415668	ENSG00000177606/ENSG00000164400/ENSG00000136244	JUN/CSF2/IL6	hsa:3725/hsa:1437/hsa:3569	3	2	ENSG00000177606/ENSG00000164400	1	ENSG00000136244
	hsa05219	Bladder cancer	2/105	37/6407	0.122516	0.420886	ENSG00000174775/ENSG00000141736	HRAS/ERBB2	hsa:3265/hsa:2064	2	1	ENSG00000141736	1	ENSG00000174775
	hsa04659	Th17 cell differentiation	3/105	76/6407	0.128093	0.420886	ENSG00000177606/ENSG00000100906/ENSG00000136244	JUN/NFKBIA/IL6	hsa:3725/hsa:4792/hsa:3569	3	1	ENSG00000177606	2	ENSG00000100906/ENSG00000136244
	hsa05220	Chronic myeloid leukemia	3/105	76/6407	0.128093	0.420886	ENSG00000100906/ENSG00000174775/novel.450	NFKBIA/HRAS/-	hsa:4792/hsa:3265/hsa:1398	3	0		3	ENSG00000100906/ENSG00000174775/novel.450
	hsa01521	EGFR tyrosine kinase inhibitor resistance	3/105	77/6407	0.131784	0.420886	ENSG00000174775/ENSG00000141736/ENSG00000136244	HRAS/ERBB2/IL6	hsa:3265/hsa:2064/hsa:3569	3	1	ENSG00000141736	2	ENSG00000174775/ENSG00000136244
	hsa04620	Toll-like receptor signaling pathway	3/105	77/6407	0.131784	0.420886	ENSG00000177606/ENSG00000100906/ENSG00000136244	JUN/NFKBIA/IL6	hsa:3725/hsa:4792/hsa:3569	3	1	ENSG00000177606	2	ENSG00000100906/ENSG00000136244
	hsa04930	Type II diabetes mellitus	2/105	39/6407	0.133539	0.420886	ENSG00000184557/ENSG00000185950	SOCS3/IRS2	hsa:9021/hsa:8660	2	0		2	ENSG00000184557/ENSG00000185950
	hsa05321	Inflammatory bowel disease (IBD)	2/105	39/6407	0.133539	0.420886	ENSG00000177606/ENSG00000136244	JUN/IL6	hsa:3725/hsa:3569	2	1	ENSG00000177606	1	ENSG00000136244
	hsa04068	FoxO signaling pathway	4/105	120/6407	0.133604	0.420886	ENSG00000145632/ENSG00000174775/ENSG00000185950/ENSG00000136244	PLK2/HRAS/IRS2/IL6	hsa:10769/hsa:3265/hsa:8660/hsa:3569	4	0		4	ENSG00000145632/ENSG00000174775/ENSG00000185950/ENSG00000136244
	hsa04925	Aldosterone synthesis and secretion	3/105	78/6407	0.135513	0.420886	ENSG00000162104/ENSG00000070961/ENSG00000130164	ADCY9/ATP2B1/LDLR	hsa:115/hsa:490/hsa:3949	3	1	ENSG00000162104	2	ENSG00000070961/ENSG00000130164
	hsa04261	Adrenergic signaling in cardiomyocytes	4/105	122/6407	0.139486	0.420886	ENSG00000167460/ENSG00000140416/ENSG00000162104/ENSG00000070961	TPM4/TPM1/ADCY9/ATP2B1	hsa:7171/hsa:7168/hsa:115/hsa:490	4	1	ENSG00000162104	3	ENSG00000167460/ENSG00000140416/ENSG00000070961
	hsa04912	GnRH signaling pathway	3/105	80/6407	0.143078	0.420886	ENSG00000177606/ENSG00000174775/ENSG00000162104	JUN/HRAS/ADCY9	hsa:3725/hsa:3265/hsa:115	3	2	ENSG00000177606/ENSG00000162104	1	ENSG00000174775
	hsa04910	Insulin signaling pathway	4/105	124/6407	0.145471	0.420886	ENSG00000099875/ENSG00000174775/ENSG00000184557/ENSG00000185950	MKNK2/HRAS/SOCS3/IRS2	hsa:2872/hsa:3265/hsa:9021/hsa:8660	4	1	ENSG00000099875	3	ENSG00000174775/ENSG00000184557/ENSG00000185950
	hsa05164	Influenza A	4/105	124/6407	0.145471	0.420886	ENSG00000100906/ENSG00000184557/ENSG00000102580/ENSG00000136244	NFKBIA/SOCS3/DNAJC3/IL6	hsa:4792/hsa:9021/hsa:5611/hsa:3569	4	0		4	ENSG00000100906/ENSG00000184557/ENSG00000102580/ENSG00000136244
	hsa05167	Kaposi sarcoma-associated herpesvirus infection	5/105	170/6407	0.146007	0.420886	ENSG00000177606/ENSG00000100906/ENSG00000174775/ENSG00000164400/ENSG00000136244	JUN/NFKBIA/HRAS/CSF2/IL6	hsa:3725/hsa:4792/hsa:3265/hsa:1437/hsa:3569	5	2	ENSG00000177606/ENSG00000164400	3	ENSG00000100906/ENSG00000174775/ENSG00000136244
	hsa04012	ErbB signaling pathway	3/105	81/6407	0.146913	0.420886	ENSG00000177606/ENSG00000174775/ENSG00000141736	JUN/HRAS/ERBB2	hsa:3725/hsa:3265/hsa:2064	3	2	ENSG00000177606/ENSG00000141736	1	ENSG00000174775
	hsa05235	PD-L1 expression and PD-1 checkpoint pathway in cancer	3/105	81/6407	0.146913	0.420886	ENSG00000177606/ENSG00000100906/ENSG00000174775	JUN/NFKBIA/HRAS	hsa:3725/hsa:4792/hsa:3265	3	1	ENSG00000177606	2	ENSG00000100906/ENSG00000174775
	hsa05418	Fluid shear stress and atherosclerosis	4/105	126/6407	0.151556	0.428397	ENSG00000177606/ENSG00000116584/ENSG00000078401/ENSG00000161011	JUN/ARHGEF2/EDN1/SQSTM1	hsa:3725/hsa:9181/hsa:1906/hsa:8878	4	2	ENSG00000177606/ENSG00000116584	2	ENSG00000078401/ENSG00000161011
	hsa04024	cAMP signaling pathway	5/105	175/6407	0.158976	0.435599	ENSG00000177606/ENSG00000100906/ENSG00000162104/ENSG00000078401/ENSG00000070961	JUN/NFKBIA/ADCY9/EDN1/ATP2B1	hsa:3725/hsa:4792/hsa:115/hsa:1906/hsa:490	5	2	ENSG00000177606/ENSG00000162104	3	ENSG00000100906/ENSG00000078401/ENSG00000070961
	hsa04140	Autophagy - animal	4/105	129/6407	0.160864	0.435599	ENSG00000168209/ENSG00000174775/ENSG00000062716/ENSG00000185950	DDIT4/HRAS/VMP1/IRS2	hsa:54541/hsa:3265/hsa:81671/hsa:8660	4	2	ENSG00000168209/ENSG00000062716	2	ENSG00000174775/ENSG00000185950
	hsa05224	Breast cancer	4/105	129/6407	0.160864	0.435599	ENSG00000177606/ENSG00000138675/ENSG00000174775/ENSG00000141736	JUN/FGF5/HRAS/ERBB2	hsa:3725/hsa:2250/hsa:3265/hsa:2064	4	2	ENSG00000177606/ENSG00000141736	2	ENSG00000138675/ENSG00000174775
	hsa05332	Graft-versus-host disease	1/105	11/6407	0.166322	0.435599	ENSG00000136244	IL6	hsa:3569	1	0		1	ENSG00000136244
	hsa04623	Cytosolic DNA-sensing pathway	2/105	45/6407	0.1678	0.435599	ENSG00000100906/ENSG00000136244	NFKBIA/IL6	hsa:4792/hsa:3569	2	0		2	ENSG00000100906/ENSG00000136244
	hsa04961	Endocrine and other factor-regulated calcium reabsorption	2/105	45/6407	0.1678	0.435599	ENSG00000162104/ENSG00000070961	ADCY9/ATP2B1	hsa:115/hsa:490	2	1	ENSG00000162104	1	ENSG00000070961
	hsa05145	Toxoplasmosis	3/105	87/6407	0.170599	0.435599	ENSG00000100906/ENSG00000109971/ENSG00000130164	NFKBIA/HSPA8/LDLR	hsa:4792/hsa:3312/hsa:3949	3	0		3	ENSG00000100906/ENSG00000109971/ENSG00000130164
	hsa05170	Human immunodeficiency virus 1 infection	5/105	180/6407	0.172405	0.435599	ENSG00000177606/ENSG00000100906/ENSG00000174775/ENSG00000179218/ENSG00000167004	JUN/NFKBIA/HRAS/CALR/PDIA3	hsa:3725/hsa:4792/hsa:3265/hsa:811/hsa:2923	5	1	ENSG00000177606	4	ENSG00000100906/ENSG00000174775/ENSG00000179218/ENSG00000167004
	hsa05140	Leishmaniasis	2/105	46/6407	0.173653	0.435599	ENSG00000177606/ENSG00000100906	JUN/NFKBIA	hsa:3725/hsa:4792	2	1	ENSG00000177606	1	ENSG00000100906
	hsa04916	Melanogenesis	3/105	88/6407	0.174651	0.435599	ENSG00000174775/ENSG00000162104/ENSG00000078401	HRAS/ADCY9/EDN1	hsa:3265/hsa:115/hsa:1906	3	1	ENSG00000162104	2	ENSG00000174775/ENSG00000078401
	hsa04923	Regulation of lipolysis in adipocytes	2/105	47/6407	0.179539	0.442584	ENSG00000162104/ENSG00000185950	ADCY9/IRS2	hsa:115/hsa:8660	2	1	ENSG00000162104	1	ENSG00000185950
	hsa04927	Cortisol synthesis and secretion	2/105	48/6407	0.185455	0.449688	ENSG00000162104/ENSG00000130164	ADCY9/LDLR	hsa:115/hsa:3949	2	1	ENSG00000162104	1	ENSG00000130164
	hsa05160	Hepatitis C	4/105	137/6407	0.186663	0.449688	ENSG00000100906/ENSG00000174775/ENSG00000184557/ENSG00000130164	NFKBIA/HRAS/SOCS3/LDLR	hsa:4792/hsa:3265/hsa:9021/hsa:3949	4	0		4	ENSG00000100906/ENSG00000174775/ENSG00000184557/ENSG00000130164
	hsa04614	Renin-angiotensin system	1/105	13/6407	0.193472	0.460854	ENSG00000172009	AC006538.1	hsa:7064	1	1	ENSG00000172009	0
	hsa05231	Choline metabolism in cancer	3/105	94/6407	0.199503	0.46994	ENSG00000177606/ENSG00000174775/ENSG00000186111	JUN/HRAS/PIP5K1C	hsa:3725/hsa:3265/hsa:23396	3	2	ENSG00000177606/ENSG00000186111	1	ENSG00000174775
	hsa05016	Huntington disease	5/105	193/6407	0.209246	0.487475	novel.215/ENSG00000198899/ENSG00000119421/ENSG00000198727/ENSG00000198712	-/MT-ATP6/NDUFA8/MT-CYB/MT-CO2	hsa:5430/hsa:4508/hsa:4702/hsa:4519/hsa:4513	5	1	ENSG00000119421	4	novel.215/ENSG00000198899/ENSG00000198727/ENSG00000198712
	hsa04060	Cytokine-cytokine receptor interaction	5/105	195/6407	0.215136	0.495748	ENSG00000164400/ENSG00000128342/ENSG00000136696/ENSG00000181634/ENSG00000136244	CSF2/LIF/IL36B/TNFSF15/IL6	hsa:1437/hsa:3976/hsa:27177/hsa:9966/hsa:3569	5	2	ENSG00000164400/ENSG00000128342	3	ENSG00000136696/ENSG00000181634/ENSG00000136244
	hsa04022	cGMP-PKG signaling pathway	4/105	147/6407	0.220642	0.502969	ENSG00000065534/ENSG00000162104/ENSG00000070961/ENSG00000185950	MYLK/ADCY9/ATP2B1/IRS2	hsa:4638/hsa:115/hsa:490/hsa:8660	4	1	ENSG00000162104	3	ENSG00000065534/ENSG00000070961/ENSG00000185950
	hsa04622	RIG-I-like receptor signaling pathway	2/105	55/6407	0.22752	0.507729	ENSG00000100906/ENSG00000215301	NFKBIA/DDX3X	hsa:4792/hsa:1654	2	0		2	ENSG00000100906/ENSG00000215301
	hsa04976	Bile secretion	2/105	55/6407	0.22752	0.507729	ENSG00000162104/ENSG00000130164	ADCY9/LDLR	hsa:115/hsa:3949	2	1	ENSG00000162104	1	ENSG00000130164
	hsa00450	Selenocompound metabolism	1/105	16/6407	0.232562	0.513575	ENSG00000166986	MARS	hsa:4141	1	1	ENSG00000166986	0
	hsa04664	Fc epsilon RI signaling pathway	2/105	57/6407	0.23968	0.518492	ENSG00000174775/ENSG00000164400	HRAS/CSF2	hsa:3265/hsa:1437	2	1	ENSG00000164400	1	ENSG00000174775
	hsa05213	Endometrial cancer	2/105	57/6407	0.23968	0.518492	ENSG00000174775/ENSG00000141736	HRAS/ERBB2	hsa:3265/hsa:2064	2	1	ENSG00000141736	1	ENSG00000174775
	hsa00100	Steroid biosynthesis	1/105	17/6407	0.245171	0.519762	ENSG00000052802	MSMO1	hsa:6307	1	0		1	ENSG00000052802
	hsa00770	Pantothenate and CoA biosynthesis	1/105	17/6407	0.245171	0.519762	ENSG00000068120	COASY	hsa:80347	1	1	ENSG00000068120	0
	hsa04640	Hematopoietic cell lineage	2/105	59/6407	0.251873	0.522512	ENSG00000164400/ENSG00000136244	CSF2/IL6	hsa:1437/hsa:3569	2	1	ENSG00000164400	1	ENSG00000136244
	hsa05133	Pertussis	2/105	59/6407	0.251873	0.522512	ENSG00000177606/ENSG00000136244	JUN/IL6	hsa:3725/hsa:3569	2	1	ENSG00000177606	1	ENSG00000136244
	hsa05221	Acute myeloid leukemia	2/105	60/6407	0.257978	0.522512	ENSG00000174775/ENSG00000164400	HRAS/CSF2	hsa:3265/hsa:1437	2	1	ENSG00000164400	1	ENSG00000174775
	hsa04020	Calcium signaling pathway	4/105	159/6407	0.26338	0.522512	ENSG00000065534/ENSG00000141736/ENSG00000162104/ENSG00000070961	MYLK/ERBB2/ADCY9/ATP2B1	hsa:4638/hsa:2064/hsa:115/hsa:490	4	2	ENSG00000141736/ENSG00000162104	2	ENSG00000065534/ENSG00000070961
	hsa05010	Alzheimer disease	4/105	159/6407	0.26338	0.522512	ENSG00000198899/ENSG00000119421/ENSG00000198727/ENSG00000198712	MT-ATP6/NDUFA8/MT-CYB/MT-CO2	hsa:4508/hsa:4702/hsa:4519/hsa:4513	4	1	ENSG00000119421	3	ENSG00000198899/ENSG00000198727/ENSG00000198712
	hsa04971	Gastric acid secretion	2/105	61/6407	0.264085	0.522512	ENSG00000065534/ENSG00000162104	MYLK/ADCY9	hsa:4638/hsa:115	2	1	ENSG00000162104	1	ENSG00000065534
	hsa04611	Platelet activation	3/105	109/6407	0.264699	0.522512	ENSG00000065534/ENSG00000162104/ENSG00000137076	MYLK/ADCY9/TLN1	hsa:4638/hsa:115/hsa:7094	3	2	ENSG00000162104/ENSG00000137076	1	ENSG00000065534
	hsa05218	Melanoma	2/105	62/6407	0.270192	0.522512	ENSG00000138675/ENSG00000174775	FGF5/HRAS	hsa:2250/hsa:3265	2	0		2	ENSG00000138675/ENSG00000174775
	hsa04722	Neurotrophin signaling pathway	3/105	111/6407	0.273615	0.522512	ENSG00000177606/ENSG00000100906/ENSG00000174775	JUN/NFKBIA/HRAS	hsa:3725/hsa:4792/hsa:3265	3	1	ENSG00000177606	2	ENSG00000100906/ENSG00000174775
	hsa04917	Prolactin signaling pathway	2/105	63/6407	0.2763	0.522512	ENSG00000174775/ENSG00000184557	HRAS/SOCS3	hsa:3265/hsa:9021	2	0		2	ENSG00000174775/ENSG00000184557
	hsa05223	Non-small cell lung cancer	2/105	63/6407	0.2763	0.522512	ENSG00000174775/ENSG00000141736	HRAS/ERBB2	hsa:3265/hsa:2064	2	1	ENSG00000141736	1	ENSG00000174775
	hsa01524	Platinum drug resistance	2/105	64/6407	0.282405	0.522512	ENSG00000141736/ENSG00000131747	ERBB2/TOP2A	hsa:2064/hsa:7153	2	2	ENSG00000141736/ENSG00000131747	0
	hsa04970	Salivary secretion	2/105	64/6407	0.282405	0.522512	ENSG00000162104/ENSG00000070961	ADCY9/ATP2B1	hsa:115/hsa:490	2	1	ENSG00000162104	1	ENSG00000070961
	hsa05120	Epithelial cell signaling in Helicobacter pylori infection	2/105	64/6407	0.282405	0.522512	ENSG00000177606/ENSG00000100906	JUN/NFKBIA	hsa:3725/hsa:4792	2	1	ENSG00000177606	1	ENSG00000100906
	hsa00650	Butanoate metabolism	1/105	21/6407	0.293586	0.522512	ENSG00000112972	HMGCS1	hsa:3157	1	0		1	ENSG00000112972
	hsa00900	Terpenoid backbone biosynthesis	1/105	21/6407	0.293586	0.522512	ENSG00000112972	HMGCS1	hsa:3157	1	0		1	ENSG00000112972
	hsa04658	Th1 and Th2 cell differentiation	2/105	66/6407	0.294602	0.522512	ENSG00000177606/ENSG00000100906	JUN/NFKBIA	hsa:3725/hsa:4792	2	1	ENSG00000177606	1	ENSG00000100906
	hsa05211	Renal cell carcinoma	2/105	66/6407	0.294602	0.522512	ENSG00000177606/ENSG00000174775	JUN/HRAS	hsa:3725/hsa:3265	2	1	ENSG00000177606	1	ENSG00000174775
	hsa00230	Purine metabolism	3/105	116/6407	0.296038	0.522512	ENSG00000100938/ENSG00000119125/ENSG00000162104	GMPR2/GDA/ADCY9	hsa:51292/hsa:9615/hsa:115	3	3	ENSG00000100938/ENSG00000119125/ENSG00000162104	0
	hsa04727	GABAergic synapse	2/105	67/6407	0.300691	0.522512	ENSG00000162104/ENSG00000134294	ADCY9/SLC38A2	hsa:115/hsa:54407	2	1	ENSG00000162104	1	ENSG00000134294
	hsa04972	Pancreatic secretion	2/105	67/6407	0.300691	0.522512	ENSG00000162104/ENSG00000070961	ADCY9/ATP2B1	hsa:115/hsa:490	2	1	ENSG00000162104	1	ENSG00000070961
	hsa05131	Shigellosis	2/105	67/6407	0.300691	0.522512	ENSG00000100906/ENSG00000275895	NFKBIA/U2AF1L5	hsa:4792/hsa:102724594	2	0		2	ENSG00000100906/ENSG00000275895
	hsa04115	p53 signaling pathway	2/105	69/6407	0.312843	0.53921	ENSG00000198625/ENSG00000106366	MDM4/SERPINE1	hsa:4194/hsa:5054	2	0		2	ENSG00000198625/ENSG00000106366
	hsa05020	Prion diseases	1/105	23/6407	0.316627	0.541329	ENSG00000136244	IL6	hsa:3569	1	0		1	ENSG00000136244
	hsa04723	Retrograde endocannabinoid signaling	3/105	124/6407	0.332126	0.563285	ENSG00000198763/ENSG00000119421/ENSG00000162104	MT-ND2/NDUFA8/ADCY9	hsa:4536/hsa:4702/hsa:115	3	2	ENSG00000119421/ENSG00000162104	1	ENSG00000198763
	hsa04672	Intestinal immune network for IgA production	1/105	26/6407	0.349799	0.588551	ENSG00000136244	IL6	hsa:3569	1	0		1	ENSG00000136244
	hsa04072	Phospholipase D signaling pathway	3/105	130/6407	0.35919	0.591614	ENSG00000174775/ENSG00000162104/ENSG00000186111	HRAS/ADCY9/PIP5K1C	hsa:3265/hsa:115/hsa:23396	3	2	ENSG00000162104/ENSG00000186111	1	ENSG00000174775
	hsa05226	Gastric cancer	3/105	130/6407	0.35919	0.591614	ENSG00000138675/ENSG00000174775/ENSG00000141736	FGF5/HRAS/ERBB2	hsa:2250/hsa:3265/hsa:2064	3	1	ENSG00000141736	2	ENSG00000138675/ENSG00000174775
	hsa05203	Viral carcinogenesis	4/105	185/6407	0.359991	0.591614	ENSG00000177606/ENSG00000100906/ENSG00000174775/ENSG00000215301	JUN/NFKBIA/HRAS/DDX3X	hsa:3725/hsa:4792/hsa:3265/hsa:1654	4	1	ENSG00000177606	3	ENSG00000100906/ENSG00000174775/ENSG00000215301
	hsa01523	Antifolate resistance	1/105	28/6407	0.371023	0.598902	ENSG00000136244	IL6	hsa:3569	1	0		1	ENSG00000136244
	hsa05146	Amoebiasis	2/105	80/6407	0.378656	0.598902	ENSG00000164400/ENSG00000136244	CSF2/IL6	hsa:1437/hsa:3569	2	1	ENSG00000164400	1	ENSG00000136244
	hsa04015	Rap1 signaling pathway	4/105	190/6407	0.378765	0.598902	ENSG00000138675/ENSG00000174775/ENSG00000162104/ENSG00000137076	FGF5/HRAS/ADCY9/TLN1	hsa:2250/hsa:3265/hsa:115/hsa:7094	4	2	ENSG00000162104/ENSG00000137076	2	ENSG00000138675/ENSG00000174775
	hsa00410	beta-Alanine metabolism	1/105	29/6407	0.381376	0.598902	ENSG00000088826	SMOX	hsa:54498	1	1	ENSG00000088826	0
	hsa04710	Circadian rhythm	1/105	29/6407	0.381376	0.598902	ENSG00000126368	NR1D1	hsa:9572	1	0		1	ENSG00000126368
	hsa05144	Malaria	1/105	29/6407	0.381376	0.598902	ENSG00000136244	IL6	hsa:3569	1	0		1	ENSG00000136244
	hsa04064	NF-kappa B signaling pathway	2/105	81/6407	0.384523	0.599404	ENSG00000100906/ENSG00000118503	NFKBIA/TNFAIP3	hsa:4792/hsa:7128	2	0		2	ENSG00000100906/ENSG00000118503
	hsa04810	Regulation of actin cytoskeleton	4/105	193/6407	0.390011	0.599694	ENSG00000138675/ENSG00000174775/ENSG00000065534/ENSG00000186111	FGF5/HRAS/MYLK/PIP5K1C	hsa:2250/hsa:3265/hsa:4638/hsa:23396	4	1	ENSG00000186111	3	ENSG00000138675/ENSG00000174775/ENSG00000065534
	hsa04666	Fc gamma R-mediated phagocytosis	2/105	82/6407	0.390367	0.599694	novel.511/ENSG00000186111	-/PIP5K1C	hsa:55616/hsa:23396	2	2	novel.511/ENSG00000186111	0
	hsa03015	mRNA surveillance pathway	2/105	84/6407	0.401981	0.61307	ENSG00000100813/ENSG00000198952	ACIN1/SMG5	hsa:22985/hsa:23381	2	2	ENSG00000100813/ENSG00000198952	0
	hsa04650	Natural killer cell mediated cytotoxicity	2/105	85/6407	0.407749	0.61307	ENSG00000174775/ENSG00000164400	HRAS/CSF2	hsa:3265/hsa:1437	2	1	ENSG00000164400	1	ENSG00000174775
	hsa05210	Colorectal cancer	2/105	85/6407	0.407749	0.61307	ENSG00000177606/ENSG00000174775	JUN/HRAS	hsa:3725/hsa:3265	2	1	ENSG00000177606	1	ENSG00000174775
	hsa04390	Hippo signaling pathway	3/105	142/6407	0.412781	0.616265	ENSG00000118523/ENSG00000101665/ENSG00000106366	CCN2/SMAD7/SERPINE1	hsa:1490/hsa:4092/hsa:5054	3	0		3	ENSG00000118523/ENSG00000101665/ENSG00000106366
	hsa04062	Chemokine signaling pathway	3/105	144/6407	0.421597	0.625025	ENSG00000100906/ENSG00000174775/ENSG00000162104	NFKBIA/HRAS/ADCY9	hsa:4792/hsa:3265/hsa:115	3	1	ENSG00000162104	2	ENSG00000100906/ENSG00000174775
	hsa04914	Progesterone-mediated oocyte maturation	2/105	88/6407	0.424894	0.625538	ENSG00000162104/ENSG00000101224	ADCY9/CDC25B	hsa:115/hsa:994	2	2	ENSG00000162104/ENSG00000101224	0
	hsa05216	Thyroid cancer	1/105	34/6407	0.430663	0.62966	ENSG00000174775	HRAS	hsa:3265	1	0		1	ENSG00000174775
	hsa05168	Herpes simplex virus 1 infection	8/105	440/6407	0.433925	0.630082	ENSG00000100906/ENSG00000124193/ENSG00000184557/ENSG00000198105/ENSG00000179218/ENSG00000167004/ENSG00000110400/ENSG00000136244	NFKBIA/SRSF6/SOCS3/ZNF248/CALR/PDIA3/NECTIN1/IL6	hsa:4792/hsa:6431/hsa:9021/hsa:57209/hsa:811/hsa:2923/hsa:5818/hsa:3569	8	2	ENSG00000198105/ENSG00000110400	6	ENSG00000100906/ENSG00000124193/ENSG00000184557/ENSG00000179218/ENSG00000167004/ENSG00000136244
	hsa00260	Glycine, serine and threonine metabolism	1/105	37/6407	0.458347	0.656629	ENSG00000160200	CBS	hsa:875	1	0		1	ENSG00000160200
	hsa04725	Cholinergic synapse	2/105	94/6407	0.458402	0.656629	ENSG00000174775/ENSG00000162104	HRAS/ADCY9	hsa:3265/hsa:115	2	1	ENSG00000162104	1	ENSG00000174775
	hsa03013	RNA transport	3/105	154/6407	0.46497	0.661568	ENSG00000100813/ENSG00000156508/ENSG00000100664	ACIN1/EEF1A1/EIF5	hsa:22985/hsa:1915/hsa:1983	3	1	ENSG00000100813	2	ENSG00000156508/ENSG00000100664
	hsa05200	Pathways in cancer	8/105	458/6407	0.479497	0.677091	ENSG00000177606/ENSG00000138675/ENSG00000100906/ENSG00000174775/ENSG00000141736/ENSG00000162104/ENSG00000078401/ENSG00000136244	JUN/FGF5/NFKBIA/HRAS/ERBB2/ADCY9/EDN1/IL6	hsa:3725/hsa:2250/hsa:4792/hsa:3265/hsa:2064/hsa:115/hsa:1906/hsa:3569	8	3	ENSG00000177606/ENSG00000141736/ENSG00000162104	5	ENSG00000138675/ENSG00000100906/ENSG00000174775/ENSG00000078401/ENSG00000136244
	hsa04979	Cholesterol metabolism	1/105	40/6407	0.484697	0.677091	ENSG00000130164	LDLR	hsa:3949	1	0		1	ENSG00000130164
	hsa04724	Glutamatergic synapse	2/105	99/6407	0.485461	0.677091	ENSG00000162104/ENSG00000134294	ADCY9/SLC38A2	hsa:115/hsa:54407	2	1	ENSG00000162104	1	ENSG00000134294
	hsa04978	Mineral absorption	1/105	41/6407	0.493195	0.678944	ENSG00000070961	ATP2B1	hsa:490	1	0		1	ENSG00000070961
	hsa05030	Cocaine addiction	1/105	41/6407	0.493195	0.678944	ENSG00000177606	JUN	hsa:3725	1	1	ENSG00000177606	0
	hsa04340	Hedgehog signaling pathway	1/105	42/6407	0.501554	0.6816	ENSG00000072840	EVC	hsa:2121	1	1	ENSG00000072840	0
	hsa04962	Vasopressin-regulated water reabsorption	1/105	42/6407	0.501554	0.6816	ENSG00000162104	ADCY9	hsa:115	1	1	ENSG00000162104	0
	hsa00330	Arginine and proline metabolism	1/105	44/6407	0.517865	0.699283	ENSG00000088826	SMOX	hsa:54498	1	1	ENSG00000088826	0
	hsa04144	Endocytosis	4/105	230/6407	0.524387	0.703608	ENSG00000174775/ENSG00000186111/ENSG00000109971/ENSG00000130164	HRAS/PIP5K1C/HSPA8/LDLR	hsa:3265/hsa:23396/hsa:3312/hsa:3949	4	1	ENSG00000186111	3	ENSG00000174775/ENSG00000109971/ENSG00000130164
	hsa00280	Valine, leucine and isoleucine degradation	1/105	46/6407	0.533647	0.707083	ENSG00000112972	HMGCS1	hsa:3157	1	0		1	ENSG00000112972
	hsa05110	Vibrio cholerae infection	1/105	46/6407	0.533647	0.707083	ENSG00000162104	ADCY9	hsa:115	1	1	ENSG00000162104	0
	hsa00270	Cysteine and methionine metabolism	1/105	47/6407	0.541345	0.709263	ENSG00000160200	CBS	hsa:875	1	0		1	ENSG00000160200
	hsa04152	AMPK signaling pathway	2/105	110/6407	0.541984	0.709263	ENSG00000103319/ENSG00000185950	EEF2K/IRS2	hsa:29904/hsa:8660	2	1	ENSG00000103319	1	ENSG00000185950
	hsa04151	PI3K-Akt signaling pathway	5/105	299/6407	0.546956	0.711379	ENSG00000138675/ENSG00000168209/ENSG00000174775/ENSG00000141736/ENSG00000136244	FGF5/DDIT4/HRAS/ERBB2/IL6	hsa:2250/hsa:54541/hsa:3265/hsa:2064/hsa:3569	5	2	ENSG00000168209/ENSG00000141736	3	ENSG00000138675/ENSG00000174775/ENSG00000136244
	hsa04061	Viral protein interaction with cytokine and cytokine receptor	1/105	52/6407	0.577987	0.742626	ENSG00000136244	IL6	hsa:3569	1	0		1	ENSG00000136244
	hsa04610	Complement and coagulation cascades	1/105	52/6407	0.577987	0.742626	ENSG00000106366	SERPINE1	hsa:5054	1	0		1	ENSG00000106366
	hsa00983	Drug metabolism - other enzymes	1/105	53/6407	0.58496	0.743152	ENSG00000130717	UCK1	hsa:83549	1	1	ENSG00000130717	0
	hsa05205	Proteoglycans in cancer	3/105	184/6407	0.585408	0.743152	ENSG00000174775/ENSG00000141736/ENSG00000108654	HRAS/ERBB2/DDX5	hsa:3265/hsa:2064/hsa:1655	3	1	ENSG00000141736	2	ENSG00000174775/ENSG00000108654
	hsa04730	Long-term depression	1/105	54/6407	0.591819	0.745945	ENSG00000174775	HRAS	hsa:3265	1	0		1	ENSG00000174775
	hsa00240	Pyrimidine metabolism	1/105	55/6407	0.598565	0.745945	ENSG00000130717	UCK1	hsa:83549	1	1	ENSG00000130717	0
	hsa04924	Renin secretion	1/105	55/6407	0.598565	0.745945	ENSG00000078401	EDN1	hsa:1906	1	0		1	ENSG00000078401
	hsa04370	VEGF signaling pathway	1/105	56/6407	0.605201	0.745945	ENSG00000174775	HRAS	hsa:3265	1	0		1	ENSG00000174775
	hsa05031	Amphetamine addiction	1/105	56/6407	0.605201	0.745945	ENSG00000177606	JUN	hsa:3725	1	1	ENSG00000177606	0
	hsa05416	Viral myocarditis	1/105	57/6407	0.611728	0.74854	novel.649	-	hsa:3107	1	1	novel.649	0
	hsa04720	Long-term potentiation	1/105	58/6407	0.618148	0.74854	ENSG00000174775	HRAS	hsa:3265	1	0		1	ENSG00000174775
	hsa04918	Thyroid hormone synthesis	1/105	59/6407	0.624463	0.74854	ENSG00000162104	ADCY9	hsa:115	1	1	ENSG00000162104	0
	hsa04550	Signaling pathways regulating pluripotency of stem cells	2/105	128/6407	0.62496	0.74854	ENSG00000174775/ENSG00000128342	HRAS/LIF	hsa:3265/hsa:3976	2	1	ENSG00000128342	1	ENSG00000174775
	hsa04934	Cushing syndrome	2/105	128/6407	0.62496	0.74854	ENSG00000162104/ENSG00000130164	ADCY9/LDLR	hsa:115/hsa:3949	2	1	ENSG00000162104	1	ENSG00000130164
	hsa04217	Necroptosis	2/105	134/6407	0.649942	0.774089	ENSG00000161011/ENSG00000118503	SQSTM1/TNFAIP3	hsa:8878/hsa:7128	2	0		2	ENSG00000161011/ENSG00000118503
	hsa04120	Ubiquitin mediated proteolysis	2/105	135/6407	0.653977	0.774543	ENSG00000099804/ENSG00000184557	CDC34/SOCS3	hsa:997/hsa:9021	2	1	ENSG00000099804	1	ENSG00000184557
	hsa04150	mTOR signaling pathway	2/105	139/6407	0.66975	0.783553	ENSG00000168209/ENSG00000174775	DDIT4/HRAS	hsa:54541/hsa:3265	2	1	ENSG00000168209	1	ENSG00000174775
	hsa04911	Insulin secretion	1/105	67/6407	0.671397	0.783553	ENSG00000162104	ADCY9	hsa:115	1	1	ENSG00000162104	0
	hsa01230	Biosynthesis of amino acids	1/105	68/6407	0.676839	0.783553	ENSG00000160200	CBS	hsa:875	1	0		1	ENSG00000160200
	hsa05412	Arrhythmogenic right ventricular cardiomyopathy (ARVC)	1/105	68/6407	0.676839	0.783553	ENSG00000160789	LMNA	hsa:4000	1	1	ENSG00000160789	0
	hsa00562	Inositol phosphate metabolism	1/105	69/6407	0.682192	0.783553	ENSG00000186111	PIP5K1C	hsa:23396	1	1	ENSG00000186111	0
	hsa04974	Protein digestion and absorption	1/105	70/6407	0.687457	0.783553	ENSG00000134294	SLC38A2	hsa:54407	1	0		1	ENSG00000134294
	hsa05032	Morphine addiction	1/105	70/6407	0.687457	0.783553	ENSG00000162104	ADCY9	hsa:115	1	1	ENSG00000162104	0
	hsa05214	Glioma	1/105	71/6407	0.692636	0.785234	ENSG00000174775	HRAS	hsa:3265	1	0		1	ENSG00000174775
	hsa03018	RNA degradation	1/105	72/6407	0.697729	0.786801	ENSG00000140694	PARN	hsa:5073	1	1	ENSG00000140694	0
	hsa03008	Ribosome biogenesis in eukaryotes	1/105	74/6407	0.707667	0.789607	ENSG00000141076	UTP4	hsa:84916	1	1	ENSG00000141076	0
	hsa05212	Pancreatic cancer	1/105	74/6407	0.707667	0.789607	ENSG00000141736	ERBB2	hsa:2064	1	1	ENSG00000141736	0
	hsa00564	Glycerophospholipid metabolism	1/105	81/6407	0.739968	0.821325	ENSG00000241878	PISD	hsa:23761	1	0		1	ENSG00000241878
	hsa04713	Circadian entrainment	1/105	83/6407	0.748529	0.822543	ENSG00000162104	ADCY9	hsa:115	1	1	ENSG00000162104	0
	hsa04726	Serotonergic synapse	1/105	84/6407	0.752704	0.822543	ENSG00000174775	HRAS	hsa:3265	1	0		1	ENSG00000174775
	hsa04750	Inflammatory mediator regulation of TRP channels	1/105	84/6407	0.752704	0.822543	ENSG00000162104	ADCY9	hsa:115	1	1	ENSG00000162104	0
	hsa04350	TGF-beta signaling pathway	1/105	85/6407	0.756811	0.822789	ENSG00000101665	SMAD7	hsa:4092	1	0		1	ENSG00000101665
	hsa05222	Small cell lung cancer	1/105	87/6407	0.764822	0.827257	ENSG00000100906	NFKBIA	hsa:4792	1	0		1	ENSG00000100906
	hsa04070	Phosphatidylinositol signaling system	1/105	90/6407	0.776352	0.831246	ENSG00000186111	PIP5K1C	hsa:23396	1	1	ENSG00000186111	0
	hsa04928	Parathyroid hormone synthesis, secretion and action	1/105	90/6407	0.776352	0.831246	ENSG00000162104	ADCY9	hsa:115	1	1	ENSG00000162104	0
	hsa04360	Axon guidance	2/105	173/6407	0.781506	0.83256	ENSG00000174775/ENSG00000152256	HRAS/PDK1	hsa:3265/hsa:5163	2	0		2	ENSG00000174775/ENSG00000152256
	hsa04919	Thyroid hormone signaling pathway	1/105	109/6407	0.837424	0.878379	ENSG00000174775	HRAS	hsa:3265	1	0		1	ENSG00000174775
	hsa04514	Cell adhesion molecules (CAMs)	1/105	111/6407	0.8428	0.878379	ENSG00000110400	NECTIN1	hsa:5818	1	1	ENSG00000110400	0
	hsa04080	Neuroactive ligand-receptor interaction	2/105	200/6407	0.845385	0.878379	ENSG00000078401/ENSG00000148926	EDN1/ADM	hsa:1906/hsa:133	2	0		2	ENSG00000078401/ENSG00000148926
	hsa04071	Sphingolipid signaling pathway	1/105	112/6407	0.845422	0.878379	ENSG00000174775	HRAS	hsa:3265	1	0		1	ENSG00000174775
	hsa04114	Oocyte meiosis	1/105	112/6407	0.845422	0.878379	ENSG00000162104	ADCY9	hsa:115	1	1	ENSG00000162104	0
	hsa04014	Ras signaling pathway	2/105	202/6407	0.849376	0.878379	ENSG00000138675/ENSG00000174775	FGF5/HRAS	hsa:2250/hsa:3265	2	0		2	ENSG00000138675/ENSG00000174775
	hsa04142	Lysosome	1/105	119/6407	0.8626	0.885785	novel.506	-	hsa:2629	1	1	novel.506	0
	hsa04110	Cell cycle	1/105	120/6407	0.864894	0.885785	ENSG00000101224	CDC25B	hsa:994	1	1	ENSG00000101224	0
	hsa05152	Tuberculosis	1/105	134/6407	0.8933	0.910479	ENSG00000136244	IL6	hsa:3569	1	0		1	ENSG00000136244
	hsa04310	Wnt signaling pathway	1/105	137/6407	0.898569	0.911468	ENSG00000177606	JUN	hsa:3725	1	1	ENSG00000177606	0
	hsa05034	Alcoholism	1/105	149/6407	0.917191	0.922934	ENSG00000174775	HRAS	hsa:3265	1	0		1	ENSG00000174775
	hsa05225	Hepatocellular carcinoma	1/105	150/6407	0.91858	0.922934	ENSG00000174775	HRAS	hsa:3265	1	0		1	ENSG00000174775
	hsa05165	Human papillomavirus infection	1/105	295/6407	0.993201	0.993201	ENSG00000174775	HRAS	hsa:3265	1	0		1	ENSG00000174775
